# Supplementary material for: Transcriptomic analysis reveals Aspergillus oryzae responds to temperature stress by regulating sugar metabolism and lipid metabolism
Source: PLoS One. 2022 Sep 12;17(9):e0274394. doi: 10.1371/journal.pone.0274394 (PMC9467314; doi:10.1371/journal.pone.0274394)
Supplement: S2 Table — (XLSX) [file pone.0274394.s006.xlsx]

## Sheet: Sheet1
S2 Table The details of 265 co-expression DEGs in three temperature treatments
Gene_id	LT_fpkm	HT_fpkm	CK_fpkm	log2FoldChange(HTvsCK)	pval(HTvsCK)	significant(HTvsCK)	log2FoldChange(LTvsCK)	pval(LTvsCK)	significant(LTvsCK)	log2FoldChange(LTvsHT)	pval(LTvsHT)	significant(LTvsHF)	biological_process	biological_process_description	cellular_component	cellular_component_description	molecular_function	molecular_function_description	KEGG AnnotInfo	gene_Description
Ao3042_08664	100.385	37.7499	16.8211	1.0961	4.37e-05	UP	2.6638	8.87e-31	UP	1.5713	1.05e-14	UP	--	--	--	--	--	--	no KO assigned | (RefSeq) AO090023000056; endoglucanase	hypothetical protein
Ao3042_01432	18.8934	63.9415	179.677	-1.5607	2.12e-22	DOWN	-3.1629	3.41e-55	DOWN	-1.5986	5.93e-11	DOWN	GO:0006082//GO:0071941//GO:0044699//GO:0044237//GO:0043436//GO:0044710//GO:2001057//GO:0042126//GO:0006807//GO:0042128//GO:0055114//GO:0009987//GO:0008152//GO:0044281//GO:0008150//GO:0044763//GO:0071704	organic acid metabolic process//nitrogen cycle metabolic process//single-organism process//cellular metabolic process//oxoacid metabolic process//single-organism metabolic process//reactive nitrogen species metabolic process//nitrate metabolic process//nitrogen compound metabolic process//nitrate assimilation//oxidation-reduction process//cellular process//metabolic process//small molecule metabo…	--	--	GO:0016491//GO:0005488//GO:0030151//GO:0003674//GO:0003824//GO:0046914//GO:0043169//GO:0043167//GO:0046872	oxidoreductase activity//binding//molybdenum ion binding//molecular_function//catalytic activity//transition metal ion binding//cation binding//ion binding//metal ion binding	K00387 sulfite oxidase [EC:1.8.3.1] | (RefSeq) AO090020000232; NADH-cytochrome B5 reductase	sulfite oxidase%2C molybdopterin-binding component
Ao3042_06583	1.28191	22.4977	82.9202	-1.952	3.79e-46	DOWN	-5.9288	6.96e-110	DOWN	-3.9731	2.17e-28	DOWN	GO:0009611//GO:0008150//GO:0022610//GO:0007155//GO:0040007//GO:0008152//GO:0009987//GO:0006091//GO:0006950//GO:0048589//GO:0042246//GO:0009888//GO:0042060//GO:0044767//GO:0044237//GO:0044699//GO:0015979//GO:0019684//GO:0031099//GO:0048856//GO:0050896//GO:0032502	response to wounding//biological_process//biological adhesion//cell adhesion//growth//metabolic process//cellular process//generation of precursor metabolites and energy//response to stress//developmental growth//tissue regeneration//tissue development//wound healing//single-organism developmental process//cellular metabolic process//single-organism process//photosynthesis//photosynthesis, light …	GO:0042716//GO:0044433//GO:0043229//GO:0044425//GO:0043234//GO:0030076//GO:0031224//GO:0016020//GO:0044444//GO:0005575//GO:0031410//GO:0044422//GO:0043226//GO:0030077//GO:0005623//GO:0016021//GO:0005737//GO:0005622//GO:0044424//GO:0032991//GO:0031982//GO:0044446//GO:0044464	plasma membrane-derived chromatophore//cytoplasmic vesicle part//intracellular organelle//membrane part//protein complex//light-harvesting complex//intrinsic component of membrane//membrane//cytoplasmic part//cellular_component//cytoplasmic vesicle//organelle part//organelle//plasma membrane light-harvesting complex//cell//integral component of membrane//cytoplasm//intracellular//intracellular pa…	GO:0032550//GO:0017076//GO:0032559//GO:1901363//GO:0097159//GO:0043167//GO:0036094//GO:0032555//GO:0000166//GO:0005515//GO:0042802//GO:0001882//GO:0032553//GO:0043531//GO:0003674//GO:0032549//GO:0045156//GO:1901265//GO:0005488//GO:0043168//GO:0030554//GO:0009055//GO:0097367//GO:0001883	purine ribonucleoside binding//purine nucleotide binding//adenyl ribonucleotide binding//heterocyclic compound binding//organic cyclic compound binding//ion binding//small molecule binding//purine ribonucleotide binding//nucleotide binding//protein binding//identical protein binding//nucleoside binding//ribonucleotide binding//ADP binding//molecular_function//ribonucleoside binding//electron tran…	no KO assigned | (RefSeq) AO090102000259; NACHT domain protein	hypothetical protein
Ao3042_06051	213.686	84.1926	474.352	-2.5643	8.84e-63	DOWN	-1.0639	2.08e-22	DOWN	1.504	1.52e-13	UP	--	--	--	--	--	--	no KO assigned | (RefSeq) AO090206000078; hypothetical protein	hypothetical protein
Ao3042_02556	26.2111	0.269166	9.45553	-5.2047	3.99e-05	DOWN	1.5575	0.00021771	UP	6.7658	8.85e-12	UP	GO:0009058//GO:0044237//GO:0097659//GO:0034654//GO:1901360//GO:0009059//GO:0044710//GO:0044271//GO:0034645//GO:0006351//GO:1901362//GO:0006725//GO:0044249//GO:0090304//GO:0046483//GO:0044699//GO:0043170//GO:0006139//GO:0019438//GO:0010467//GO:1901576//GO:0008152//GO:0008150//GO:0071704//GO:0018130//GO:0006807//GO:0032774//GO:0044238//GO:0016070//GO:0044260//GO:0034641//GO:0009987//GO:0055114	biosynthetic process//cellular metabolic process//nucleic acid-templated transcription//nucleobase-containing compound biosynthetic process//organic cyclic compound metabolic process//macromolecule biosynthetic process//single-organism metabolic process//cellular nitrogen compound biosynthetic process//cellular macromolecule biosynthetic process//transcription, DNA-templated//organic cyclic compo…	--	--	GO:0003674//GO:0016787//GO:0032549//GO:0003824//GO:0016705//GO:0035639//GO:0097367//GO:0001883//GO:0005488//GO:0043168//GO:1901265//GO:0030554//GO:0016491//GO:0032550//GO:1901363//GO:0032559//GO:0017076//GO:0005506//GO:0046872//GO:0020037//GO:0046914//GO:0017111//GO:0001882//GO:0046906//GO:0016817//GO:0032553//GO:0016462//GO:0016818//GO:0036094//GO:0097159//GO:0043167//GO:0043169//GO:0005524//GO:…	molecular_function//hydrolase activity//ribonucleoside binding//catalytic activity//oxidoreductase activity, acting on paired donors, with incorporation or reduction of molecular oxygen//purine ribonucleoside triphosphate binding//carbohydrate derivative binding//purine nucleoside binding//binding//anion binding//nucleoside phosphate binding//adenyl nucleotide binding//oxidoreductase activity//pu…	no KO assigned | (RefSeq) AO090001000035; hypothetical protein	hypothetical protein
Ao3042_10593	31.2427	874.254	373.083	1.1585	5.26e-86	UP	-3.4913	1.27e-136	DOWN	-4.6462	0	DOWN	GO:0008150//GO:0071704//GO:0008152//GO:0005975//GO:0044238	biological_process//organic substance metabolic process//metabolic process//carbohydrate metabolic process//primary metabolic process	--	--	GO:0003674//GO:0005488//GO:0030246	molecular_function//binding//carbohydrate binding	K02564 glucosamine-6-phosphate deaminase [EC:3.5.99.6] | (RefSeq) AO090103000020; glucosamine-6-phosphate isomerase	glucosamine-6-phosphate isomerase
Ao3042_03310	2.54445	46.2576	91.0283	-1.0467	3.72e-07	DOWN	-5.0743	1.09e-38	DOWN	-4.024	5.12e-19	DOWN	GO:0009058//GO:0044237//GO:0006355//GO:0060255//GO:0097659//GO:0034654//GO:1901360//GO:0009059//GO:0044710//GO:0046351//GO:0010468//GO:0006351//GO:0009311//GO:0044271//GO:0034645//GO:0009889//GO:0005984//GO:0090304//GO:0050789//GO:1901362//GO:0006725//GO:0009312//GO:0044249//GO:0016051//GO:0006139//GO:0046483//GO:0044699//GO:0043170//GO:0010556//GO:1901576//GO:0008152//GO:0044262//GO:0051252//GO:…	biosynthetic process//cellular metabolic process//regulation of transcription, DNA-templated//regulation of macromolecule metabolic process//nucleic acid-templated transcription//nucleobase-containing compound biosynthetic process//organic cyclic compound metabolic process//macromolecule biosynthetic process//single-organism metabolic process//disaccharide biosynthetic process//regulation of gene…	--	--	GO:0003674//GO:0003824	molecular_function//catalytic activity	K00697 trehalose 6-phosphate synthase [EC:2.4.1.15] | (RefSeq) AO090102000159; alpha,alpha-trehalose-phosphate synthase subunit	trehalose-6-phosphate synthase component TPS1
Ao3042_08651	6.26572	23.4989	54.2141	-1.2762	0.00024832	DOWN	-3.0265	1.07e-11	DOWN	-1.7468	0.00072482	DOWN	--	--	--	--	--	--	no KO assigned | (RefSeq) AO090023000043; G-protein signaling regulator	G-protein signaling regulator
Ao3042_03107	0.609986	33.7839	10.6952	1.5893	6.47e-05	UP	-4.0455	0.00026536	DOWN	-5.6311	9.22e-12	DOWN	GO:0033013//GO:0055114//GO:0006399//GO:0044260//GO:0008033//GO:0044711//GO:0006631//GO:0006721//GO:0009987//GO:0034641//GO:0016070//GO:0006783//GO:0046156//GO:0016108//GO:0006396//GO:0044238//GO:0006807//GO:0033014//GO:0034660//GO:0019354//GO:0008150//GO:0006779//GO:0008610//GO:0018130//GO:0071704//GO:0042168//GO:0044763//GO:0019752//GO:0008152//GO:1901576//GO:0016114//GO:0019438//GO:0044281//GO:…	tetrapyrrole metabolic process//oxidation-reduction process//tRNA metabolic process//cellular macromolecule metabolic process//tRNA processing//single-organism biosynthetic process//fatty acid metabolic process//terpenoid metabolic process//cellular process//cellular nitrogen compound metabolic process//RNA metabolic process//heme biosynthetic process//siroheme metabolic process//tetraterpenoid m…	--	--	GO:0050662//GO:0000166//GO:0016614//GO:0036094//GO:0050660//GO:0043167//GO:0097159//GO:0016628//GO:0071949//GO:1901363//GO:0016616//GO:0048037//GO:0016627//GO:0016491//GO:0043168//GO:0005488//GO:1901265//GO:0043115//GO:0016705//GO:0003857//GO:0003674//GO:0003824	coenzyme binding//nucleotide binding//oxidoreductase activity, acting on CH-OH group of donors//small molecule binding//flavin adenine dinucleotide binding//ion binding//organic cyclic compound binding//oxidoreductase activity, acting on the CH-CH group of donors, NAD or NADP as acceptor//FAD binding//heterocyclic compound binding//oxidoreductase activity, acting on the CH-OH group of donors, NAD…	no KO assigned | (RefSeq) AO090701000528; O-methyltransferase	O-methyltransferase
Ao3042_01571	87.5393	0.119405	16.0849	-7.1438	1.62e-07	DOWN	2.5308	4.5e-21	UP	9.6782	4.61e-27	UP	GO:0051179//GO:0051234//GO:0044699//GO:1902578//GO:0009987//GO:0044765//GO:0055085//GO:0006810//GO:0044763//GO:0008150	localization//establishment of localization//single-organism process//single-organism localization//cellular process//single-organism transport//transmembrane transport//transport//single-organism cellular process//biological_process	GO:0016021//GO:0005575//GO:0044425//GO:0016020//GO:0031224	integral component of membrane//cellular_component//membrane part//membrane//intrinsic component of membrane	GO:0005215//GO:0003674//GO:0022857	transporter activity//molecular_function//transmembrane transporter activity	no KO assigned | (RefSeq) MFS drug transporter	hypothetical protein
Ao3042_01945	15.9623	89.9601	35.4705	1.2726	7.97e-11	UP	-1.0654	0.00029433	DOWN	-2.3343	4.2e-23	DOWN	GO:1901605//GO:0051704//GO:0043603//GO:0006412//GO:1901576//GO:0043604//GO:0008152//GO:0019058//GO:0044281//GO:0010467//GO:0019438//GO:0071704//GO:0018130//GO:0044764//GO:0044763//GO:0008150//GO:0034660//GO:0019752//GO:0008652//GO:0006418//GO:0016070//GO:0006520//GO:0044238//GO:0006807//GO:0044419//GO:0019538//GO:0009987//GO:0034641//GO:0044260//GO:0006399//GO:0044711//GO:0043038//GO:0044710//GO:…	alpha-amino acid metabolic process//multi-organism process//cellular amide metabolic process//translation//organic substance biosynthetic process//amide biosynthetic process//metabolic process//viral life cycle//small molecule metabolic process//gene expression//aromatic compound biosynthetic process//organic substance metabolic process//heterocycle biosynthetic process//multi-organism cellular p…	GO:0005575//GO:0005737//GO:0005622//GO:0005623//GO:0044464//GO:0044424	cellular_component//cytoplasm//intracellular//cell//cell part//intracellular part	GO:0017076//GO:0016836//GO:0032559//GO:1901363//GO:0032550//GO:0016772//GO:0016875//GO:0016740//GO:0004812//GO:0003968//GO:0016779//GO:0032553//GO:0001882//GO:0032555//GO:0005524//GO:0000166//GO:0097159//GO:0043167//GO:0036094//GO:0003824//GO:0032549//GO:0003674//GO:0016835//GO:0016874//GO:0035639//GO:0034062//GO:0016876//GO:0016829//GO:0001883//GO:0004424//GO:0097367//GO:0030554//GO:1901265//GO:…	purine nucleotide binding//hydro-lyase activity//adenyl ribonucleotide binding//heterocyclic compound binding//purine ribonucleoside binding//transferase activity, transferring phosphorus-containing groups//ligase activity, forming carbon-oxygen bonds//transferase activity//aminoacyl-tRNA ligase activity//RNA-directed RNA polymerase activity//nucleotidyltransferase activity//ribonucleotide bindin…	no KO assigned | (RefSeq) AO090701000071; hypothetical protein	hypothetical protein
Ao3042_00215	0.128271	43.7609	174.554	-2.066	9.56e-34	DOWN	-10.324	7e-49	DOWN	-8.254	4.14e-17	DOWN	GO:0044260//GO:0009987//GO:0055114//GO:0019538//GO:0044238//GO:0006479//GO:0043412//GO:0006464//GO:0008150//GO:0071704//GO:0008152//GO:0036211//GO:0043170//GO:0044699//GO:0032259//GO:0043414//GO:0044267//GO:0008213//GO:0044237//GO:0044710	cellular macromolecule metabolic process//cellular process//oxidation-reduction process//protein metabolic process//primary metabolic process//protein methylation//macromolecule modification//cellular protein modification process//biological_process//organic substance metabolic process//metabolic process//protein modification process//macromolecule metabolic process//single-organism process//meth…	--	--	GO:0097159//GO:0004096//GO:0046906//GO:0020037//GO:0016740//GO:1901363//GO:0005488//GO:0016741//GO:0004601//GO:0016684//GO:0016491//GO:0016209//GO:0008168//GO:0003674//GO:0003824	organic cyclic compound binding//catalase activity//tetrapyrrole binding//heme binding//transferase activity//heterocyclic compound binding//binding//transferase activity, transferring one-carbon groups//peroxidase activity//oxidoreductase activity, acting on peroxide as acceptor//oxidoreductase activity//antioxidant activity//methyltransferase activity//molecular_function//catalytic activity	K03781 catalase [EC:1.11.1.6] | (RefSeq) AO090113000153; catalase	catalase
Novel00427	88.9761	419.57	1276.51	-1.6753	3.19e-238	DOWN	-3.7561	0	DOWN	-2.0771	3.51e-123	DOWN	--	--	--	--	--	--	no KO assigned | (RefSeq) hypothetical protein	hypothetical protein AOR_1_50174 [Aspergillus oryzae RIB40]
Ao3042_03068	19.9782	7.5211	69.0679	-3.2691	6.88e-30	DOWN	-1.703	5e-16	DOWN	1.5697	0.00024102	UP	GO:1901135//GO:0045184//GO:0008150//GO:0006793//GO:0071704//GO:0044763//GO:0006796//GO:0006643//GO:0006810//GO:0008152//GO:0006644//GO:0055114//GO:0006091//GO:0071702//GO:0046488//GO:0009987//GO:0006505//GO:0044238//GO:0046907//GO:1903509//GO:0006664//GO:0044237//GO:0044710//GO:0006629//GO:0022900//GO:0006650//GO:0051641//GO:0008104//GO:0044699//GO:0019637//GO:0051234//GO:0070727//GO:0006886//GO:…	carbohydrate derivative metabolic process//establishment of protein localization//biological_process//phosphorus metabolic process//organic substance metabolic process//single-organism cellular process//phosphate-containing compound metabolic process//membrane lipid metabolic process//transport//metabolic process//phospholipid metabolic process//oxidation-reduction process//generation of precurso…	GO:0031966//GO:0044455//GO:0045271//GO:0044444//GO:0016020//GO:0043234//GO:1990204//GO:0044425//GO:0043229//GO:0031967//GO:0005747//GO:0005740//GO:0005739//GO:0098796//GO:0005575//GO:0044422//GO:0005746//GO:0019866//GO:0070469//GO:0098803//GO:0031975//GO:0043231//GO:0005623//GO:0043226//GO:0005622//GO:0005737//GO:1902494//GO:0005743//GO:0098798//GO:0044429//GO:0043227//GO:0032991//GO:0098800//GO:…	mitochondrial membrane//mitochondrial membrane part//respiratory chain complex I//cytoplasmic part//membrane//protein complex//oxidoreductase complex//membrane part//intracellular organelle//organelle envelope//mitochondrial respiratory chain complex I//mitochondrial envelope//mitochondrion//membrane protein complex//cellular_component//organelle part//mitochondrial respiratory chain//organelle i…	GO:0016788//GO:0005515//GO:0016787//GO:0003674//GO:0003824//GO:0005488	hydrolase activity, acting on ester bonds//protein binding//hydrolase activity//molecular_function//catalytic activity//binding	no KO assigned | (RefSeq) AO090701000478; LipA and NB-ARC domain protein	hypothetical protein
Novel00478	35.3935	82.6126	181.462	-1.2053	8.43e-08	DOWN	-2.2715	2.17e-19	DOWN	-1.0626	0.00012416	DOWN	--	--	--	--	--	--	--	--
Ao3042_07482	77.4848	247.947	653.892	-1.4691	2.65e-60	DOWN	-2.9905	8.41e-160	DOWN	-1.5178	9.06e-31	DOWN	--	--	--	--	--	--	no KO assigned | (RefSeq) AO090020000514; hypothetical protein	hypothetical protein
Ao3042_09317	105.178	51.0908	21.0014	1.2125	2.29e-06	UP	2.4109	1.07e-24	UP	1.202	9.13e-09	UP	--	--	--	--	GO:0005488//GO:0005515//GO:0003674	binding//protein binding//molecular_function	K00605 aminomethyltransferase [EC:2.1.2.10] | (RefSeq) AO090038000338; glycine cleavage system T protein	aminomethyl transferase
Ao3042_06503	14.8591	37.6098	113.931	-1.6691	2.51e-21	DOWN	-2.8522	2.04e-43	DOWN	-1.1795	1.78e-06	DOWN	GO:0008150//GO:0008152	biological_process//metabolic process	--	--	GO:0016829//GO:0003824//GO:0003674//GO:0016835//GO:0016836	lyase activity//catalytic activity//molecular_function//carbon-oxygen lyase activity//hydro-lyase activity	K01640 hydroxymethylglutaryl-CoA lyase [EC:4.1.3.4] | (RefSeq) AO090038000541; 3-hydroxymethyl-3-methylglutaryl-Coenzyme A lyase	isopropylmalate/homocitrate/citramalate synthase
Ao3042_09693	75.692	205.973	29.5612	2.7306	4.01e-19	UP	1.443	0.00075114	UP	-1.284	5.43e-09	DOWN	--	--	--	--	--	--	no KO assigned | (RefSeq) AO090011000232; integral membrane protein	hypothetical protein
Ao3042_11684	1.0763	998.664	2542.41	-1.4182	2.8e-160	DOWN	-11.119	0	DOWN	-9.6975	4.7e-176	DOWN	GO:0044710//GO:1901360//GO:0044237//GO:0034470//GO:0006725//GO:0090304//GO:0043170//GO:0044699//GO:0046483//GO:0006139//GO:0010467//GO:0008152//GO:0071704//GO:0034660//GO:0008150//GO:0006396//GO:0044238//GO:0006807//GO:0016070//GO:0009987//GO:0034641//GO:0006399//GO:0044260//GO:0008033//GO:0055114	single-organism metabolic process//organic cyclic compound metabolic process//cellular metabolic process//ncRNA processing//cellular aromatic compound metabolic process//nucleic acid metabolic process//macromolecule metabolic process//single-organism process//heterocycle metabolic process//nucleobase-containing compound metabolic process//gene expression//metabolic process//organic substance meta…	--	--	GO:0003824//GO:0003674//GO:1901265//GO:0043168//GO:0005488//GO:0016491//GO:0048037//GO:0071949//GO:1901363//GO:0043167//GO:0050660//GO:0097159//GO:0036094//GO:0050662//GO:0000166	catalytic activity//molecular_function//nucleoside phosphate binding//anion binding//binding//oxidoreductase activity//cofactor binding//FAD binding//heterocyclic compound binding//ion binding//flavin adenine dinucleotide binding//organic cyclic compound binding//small molecule binding//coenzyme binding//nucleotide binding	no KO assigned | (RefSeq) AO090038000160; extracellular 3-ketosteroid 1-dehydrogenase	hypothetical protein
Ao3042_06565	573.433	27.6289	223.826	-3.0882	7.63e-20	DOWN	1.4438	2.07e-18	UP	4.5356	7.37e-63	UP	--	--	--	--	--	--	no KO assigned | (RefSeq) AO090038000463; hypothetical protein	hypothetical protein
Ao3042_08562	21.8325	2.99083	78.4378	-4.783	3.69e-22	DOWN	-1.7585	4.69e-10	DOWN	3.0281	1.86e-05	UP	GO:0055114//GO:0008152//GO:0008150//GO:0044699//GO:0044710	oxidation-reduction process//metabolic process//biological_process//single-organism process//single-organism metabolic process	--	--	GO:0016491//GO:0003824//GO:0003674	oxidoreductase activity//catalytic activity//molecular_function	no KO assigned | (RefSeq) AO090010000168; alpha-ketoglutarate-dependent sulfonate dioxygenase	putative taurine catabolism dioxygenase
Ao3042_07750	28.7574	0.440809	195.712	-8.8645	9.35e-74	DOWN	-2.6801	2.39e-59	DOWN	6.1879	1.22e-14	UP	GO:0043170//GO:0046483//GO:0044699//GO:0008299//GO:0016117//GO:0006139//GO:0016109//GO:0044255//GO:0016032//GO:0006725//GO:0044249//GO:0006720//GO:0090304//GO:0034470//GO:0042440//GO:0016116//GO:0044403//GO:0046148//GO:0009058//GO:0044237//GO:1901360//GO:0006629//GO:0044710//GO:0044711//GO:0006399//GO:0044260//GO:0008033//GO:0034641//GO:0006721//GO:0009987//GO:0055114//GO:0044419//GO:0006807//GO:…	macromolecule metabolic process//heterocycle metabolic process//single-organism process//isoprenoid biosynthetic process//carotenoid biosynthetic process//nucleobase-containing compound metabolic process//tetraterpenoid biosynthetic process//cellular lipid metabolic process//viral process//cellular aromatic compound metabolic process//cellular biosynthetic process//isoprenoid metabolic process//n…	--	--	GO:0005488//GO:0043168//GO:1901265//GO:0050661//GO:0016491//GO:0047286//GO:0016763//GO:0016705//GO:0003674//GO:0003824//GO:0004497//GO:0004499//GO:0036094//GO:0097159//GO:0043167//GO:0050660//GO:0000166//GO:0050662//GO:0016740//GO:0016709//GO:0048037//GO:0016757//GO:1901363	binding//anion binding//nucleoside phosphate binding//NADP binding//oxidoreductase activity//NAD+-diphthamide ADP-ribosyltransferase activity//transferase activity, transferring pentosyl groups//oxidoreductase activity, acting on paired donors, with incorporation or reduction of molecular oxygen//molecular_function//catalytic activity//monooxygenase activity//N,N-dimethylaniline monooxygenase act…	no KO assigned | (RefSeq) AO090012000034; steroid monooxygenase	putative flavoprotein involved in K+ transport
Ao3042_07687	9.80306	98.6987	41.5673	1.1775	2.45e-09	UP	-1.9976	2.22e-08	DOWN	-3.1715	1.16e-28	DOWN	GO:0051179//GO:1903825//GO:0006811//GO:0006820//GO:0071705//GO:1902578//GO:0051234//GO:0044699//GO:0098656//GO:0034220//GO:0015711//GO:0003333//GO:0044765//GO:0006865//GO:0046942//GO:0009987//GO:0071702//GO:0055085//GO:0006810//GO:0015849//GO:0044763//GO:0008150	localization//organic acid transmembrane transport//ion transport//anion transport//nitrogen compound transport//single-organism localization//establishment of localization//single-organism process//anion transmembrane transport//ion transmembrane transport//organic anion transport//amino acid transmembrane transport//single-organism transport//amino acid transport//carboxylic acid transport//cel…	GO:0005575//GO:0016020	cellular_component//membrane	GO:0015075//GO:0005342//GO:0005215//GO:0008509//GO:0046943//GO:0003674//GO:0022891//GO:0015171//GO:0022857//GO:0022892//GO:0008514	ion transmembrane transporter activity//organic acid transmembrane transporter activity//transporter activity//anion transmembrane transporter activity//carboxylic acid transmembrane transporter activity//molecular_function//substrate-specific transmembrane transporter activity//amino acid transmembrane transporter activity//transmembrane transporter activity//substrate-specific transporter activ…	no KO assigned | (RefSeq) AO090003001222; amino acid permease	amino acid transporter
Ao3042_10254	4.9921	13.4672	30.1611	-1.2333	3.47e-05	DOWN	-2.5084	5.69e-13	DOWN	-1.2715	0.0011439	DOWN	--	--	--	--	--	--	no KO assigned | (RefSeq) AO090103000417; heat shock trehalose synthase	heat shock trehalose synthase%2C putative
Ao3042_09803	44.3775	158.847	350.708	-1.2127	7.32e-28	DOWN	-2.8958	9.63e-96	DOWN	-1.6795	7.6e-26	DOWN	--	--	GO:0005886//GO:0005575//GO:0044464//GO:0071944//GO:0005623//GO:0016020//GO:0031224//GO:0044425//GO:0016021	plasma membrane//cellular_component//cell part//cell periphery//cell//membrane//intrinsic component of membrane//membrane part//integral component of membrane	--	--	no KO assigned | (RefSeq) AO090011000512; cortical patch protein SUR7	cortical patch protein
Ao3042_04921	143.021	27.3381	74.4171	-1.5148	5.84e-11	DOWN	1.0291	1.04e-10	UP	2.5475	3.23e-37	UP	GO:0044238//GO:0005975//GO:0071704//GO:0008150//GO:0008152	primary metabolic process//carbohydrate metabolic process//organic substance metabolic process//biological_process//metabolic process	--	--	GO:0016798//GO:0004553//GO:0003824//GO:0003674//GO:0016787	hydrolase activity, acting on glycosyl bonds//hydrolase activity, hydrolyzing O-glycosyl compounds//catalytic activity//molecular_function//hydrolase activity	no KO assigned | (RefSeq) AO090011000757; glucan endo-1,6-beta-glucosidase B	glucan endo-1%2C6-beta-glucosidase B
Ao3042_01856	15.0674	60.4146	146.162	-1.3447	3.61e-06	DOWN	-3.1915	3.75e-17	DOWN	-1.8432	3.65e-05	DOWN	--	--	--	--	--	--	no KO assigned | (RefSeq) AO090003001458; hypothetical protein	hypothetical protein
Ao3042_10146	6.16038	90.8596	34.6288	1.3216	5.17e-12	UP	-2.4043	2.92e-10	DOWN	-3.7223	6.53e-36	DOWN	GO:0008150//GO:0071704//GO:0008152//GO:0005975//GO:0044238	biological_process//organic substance metabolic process//metabolic process//carbohydrate metabolic process//primary metabolic process	--	--	GO:0015077//GO:0022890//GO:0015078//GO:0022891//GO:0003674//GO:0016787//GO:0003824//GO:0016679//GO:0015925//GO:0009055//GO:0016491//GO:0005215//GO:0016681//GO:0015075//GO:0008324//GO:0022892//GO:0004553//GO:0004557//GO:0008121//GO:0022857//GO:0016798	monovalent inorganic cation transmembrane transporter activity//inorganic cation transmembrane transporter activity//hydrogen ion transmembrane transporter activity//substrate-specific transmembrane transporter activity//molecular_function//hydrolase activity//catalytic activity//oxidoreductase activity, acting on diphenols and related substances as donors//galactosidase activity//electron carrie…	K07407 alpha-galactosidase [EC:3.2.1.22] | (RefSeq) AO090005000217; alpha-galactosidase A	alpha-D-galactosidase
Ao3042_02800	86.3179	16.9574	37.0756	-1.1986	2.84e-05	DOWN	1.3058	1.1e-11	UP	2.508	5.15e-27	UP	GO:0051179//GO:1902578//GO:0051234//GO:0044699//GO:0044765//GO:0009987//GO:0055085//GO:0006810//GO:0044763//GO:0008150	localization//single-organism localization//establishment of localization//single-organism process//single-organism transport//cellular process//transmembrane transport//transport//single-organism cellular process//biological_process	GO:0016021//GO:0005575//GO:0031224//GO:0016020//GO:0044425	integral component of membrane//cellular_component//intrinsic component of membrane//membrane//membrane part	GO:0005215//GO:0003674//GO:0022857	transporter activity//molecular_function//transmembrane transporter activity	no KO assigned | (RefSeq) AO090701000190; MFS transporter	synaptic vesicle transporter SVOP
Ao3042_08022	2.91468	91.7542	324.198	-1.8911	1.16e-26	DOWN	-6.7108	1.19e-63	DOWN	-4.8161	2.29e-19	DOWN	GO:0051187//GO:0044763//GO:0071704//GO:0006508//GO:1901575//GO:0046149//GO:0008150//GO:0042440//GO:0006787//GO:0033015//GO:0015996//GO:1901564//GO:0044248//GO:1901360//GO:0019439//GO:1901361//GO:0044710//GO:0008152//GO:0044237//GO:0044712//GO:0015994//GO:0034641//GO:0009987//GO:0051186//GO:0043170//GO:0044699//GO:0046483//GO:1901565//GO:0033013//GO:0019538//GO:0006778//GO:0006725//GO:0046700//GO:…	cofactor catabolic process//single-organism cellular process//organic substance metabolic process//proteolysis//organic substance catabolic process//pigment catabolic process//biological_process//pigment metabolic process//porphyrin-containing compound catabolic process//tetrapyrrole catabolic process//chlorophyll catabolic process//organonitrogen compound metabolic process//cellular catabolic pr…	--	--	GO:0003824//GO:0016787//GO:0003674//GO:0008236//GO:0016788//GO:0070011//GO:0008233//GO:0047746//GO:0017171//GO:0052689	catalytic activity//hydrolase activity//molecular_function//serine-type peptidase activity//hydrolase activity, acting on ester bonds//peptidase activity, acting on L-amino acid peptides//peptidase activity//chlorophyllase activity//serine hydrolase activity//carboxylic ester hydrolase activity	no KO assigned | (RefSeq) AO090012000369; non-heme chloroperoxidase	putative hydrolases or acyltransferase
Ao3042_03507	160.538	374.036	83.3825	2.0953	4.15e-67	UP	1.0317	9.69e-10	UP	-1.06	1.37e-30	DOWN	GO:0044283//GO:0009082//GO:0044699//GO:1901566//GO:0044249//GO:0016053//GO:0006082//GO:1901564//GO:0044710//GO:0046394//GO:0043436//GO:0009058//GO:0044237//GO:0009987//GO:0044711//GO:0055114//GO:0006520//GO:0044238//GO:0006807//GO:0008652//GO:0019752//GO:0071704//GO:0044763//GO:0008150//GO:0044281//GO:0009081//GO:0008152//GO:1901576	small molecule biosynthetic process//branched-chain amino acid biosynthetic process//single-organism process//organonitrogen compound biosynthetic process//cellular biosynthetic process//organic acid biosynthetic process//organic acid metabolic process//organonitrogen compound metabolic process//single-organism metabolic process//carboxylic acid biosynthetic process//oxoacid metabolic process//bi…	--	--	GO:0016491//GO:0004616//GO:0003824//GO:0003674//GO:0016614//GO:0004455//GO:0016616	oxidoreductase activity//phosphogluconate dehydrogenase (decarboxylating) activity//catalytic activity//molecular_function//oxidoreductase activity, acting on CH-OH group of donors//ketol-acid reductoisomerase activity//oxidoreductase activity, acting on the CH-OH group of donors, NAD or NADP as acceptor	K00053 ketol-acid reductoisomerase [EC:1.1.1.86] | (RefSeq) AO090701000557; Ketol-acid reductoisomerase	ketol-acid reductoisomerase
Ao3042_04223	4.70675	37.6537	79.5254	-1.1487	4.09e-09	DOWN	-3.992	6.57e-40	DOWN	-2.8397	6.94e-16	DOWN	--	--	--	--	--	--	no KO assigned | (RefSeq) AO090012000846; hypothetical protein	hypothetical protein
Ao3042_09715	4725.56	1.25315	233.975	-7.6147	1.69e-86	DOWN	4.4226	0	UP	12.041	0	UP	GO:0055114//GO:0008152//GO:0008150//GO:0044699//GO:0044710	oxidation-reduction process//metabolic process//biological_process//single-organism process//single-organism metabolic process	--	--	GO:0046914//GO:0046906//GO:0043169//GO:0097159//GO:0030234//GO:0043167//GO:0005096//GO:1901363//GO:0046872//GO:0005506//GO:0020037//GO:0008047//GO:0005488//GO:0060589//GO:0016491//GO:0003674//GO:0030695//GO:0003824//GO:0098772//GO:0016705	transition metal ion binding//tetrapyrrole binding//cation binding//organic cyclic compound binding//enzyme regulator activity//ion binding//GTPase activator activity//heterocyclic compound binding//metal ion binding//iron ion binding//heme binding//enzyme activator activity//binding//nucleoside-triphosphatase regulator activity//oxidoreductase activity//molecular_function//GTPase regulator activ…	no KO assigned | (RefSeq) AO090011000412; cytochrome P450 monooxygenase	cytochrome protein
Ao3042_01722	73.2645	29.8773	12.5936	1.1763	2.46e-05	UP	2.627	5.22e-27	UP	1.4543	9.94e-12	UP	GO:0044238//GO:0043170//GO:0019538//GO:0008152//GO:0008150//GO:0006508//GO:0071704	primary metabolic process//macromolecule metabolic process//protein metabolic process//metabolic process//biological_process//proteolysis//organic substance metabolic process	--	--	GO:0017171//GO:0070011//GO:0008233//GO:0016787//GO:0003674//GO:0003824//GO:0008236	serine hydrolase activity//peptidase activity, acting on L-amino acid peptides//peptidase activity//hydrolase activity//molecular_function//catalytic activity//serine-type peptidase activity	no KO assigned | (RefSeq) AO090701000579; hypothetical protein	hypothetical protein
Ao3042_11867	3.81069	25.7248	144.164	-2.5566	2.02e-16	DOWN	-5.1549	5.79e-27	DOWN	-2.5948	0.00023772	DOWN	--	--	GO:0044464//GO:0044424//GO:0005622//GO:0005737//GO:0005623//GO:0005575	cell part//intracellular part//intracellular//cytoplasm//cell//cellular_component	GO:0005488//GO:0016787//GO:0003674//GO:0003824//GO:0008253//GO:0016791//GO:0016788//GO:0043169//GO:0043167//GO:0000287//GO:0008252//GO:0046872//GO:0042578	binding//hydrolase activity//molecular_function//catalytic activity//5'-nucleotidase activity//phosphatase activity//hydrolase activity, acting on ester bonds//cation binding//ion binding//magnesium ion binding//nucleotidase activity//metal ion binding//phosphoric ester hydrolase activity	no KO assigned | (RefSeq) AO090308000017; phosphoserine phosphatase	hypothetical protein
Novel00458	13.2254	283.1	667.284	-1.3071	1.27e-27	DOWN	-5.5703	1.31e-118	DOWN	-4.2597	2.47e-48	DOWN	GO:0009405//GO:0008150//GO:0051704	pathogenesis//biological_process//multi-organism process	GO:0005576//GO:0005575	extracellular region//cellular_component	GO:0016247//GO:0008200//GO:0003674//GO:0098772//GO:0016248	channel regulator activity//ion channel inhibitor activity//molecular_function//molecular function regulator//channel inhibitor activity	no KO assigned | (RefSeq) hypothetical protein	conserved hypothetical protein [Aspergillus flavus NRRL3357]>gi|317150647|ref|XP_003190440.1| hypothetical protein AOR_1_858094 [Aspergillus oryzae RIB40]>gi|220693033|gb|EED49379.1| conserved hypothetical protein [Aspergillus flavus NRRL3357]
Ao3042_02075	82.7826	269.91	786.325	-1.6127	3.81e-113	DOWN	-3.1611	1.09e-274	DOWN	-1.5448	5.4e-46	DOWN	--	--	GO:0016020//GO:0005575	membrane//cellular_component	--	--	no KO assigned | (RefSeq) AO090701000790; non-classical export protein Nce2	non-classical export protein
Ao3042_07111	152.001	68.4732	32.5944	1.0008	7.07e-07	UP	2.308	3.59e-36	UP	1.3107	4.7e-15	UP	GO:0044238//GO:0009987//GO:0044711//GO:0008152//GO:1901576//GO:0044763//GO:0071704//GO:0008610//GO:0008150//GO:0006720//GO:0044249//GO:0044255//GO:0008299//GO:0044699//GO:0006629//GO:0044710//GO:0044237//GO:0009058	primary metabolic process//cellular process//single-organism biosynthetic process//metabolic process//organic substance biosynthetic process//single-organism cellular process//organic substance metabolic process//lipid biosynthetic process//biological_process//isoprenoid metabolic process//cellular biosynthetic process//cellular lipid metabolic process//isoprenoid biosynthetic process//single-org…	--	--	GO:0016746//GO:0016740//GO:0046912//GO:0003824//GO:0003674//GO:0004421	transferase activity, transferring acyl groups//transferase activity//transferase activity, transferring acyl groups, acyl groups converted into alkyl on transfer//catalytic activity//molecular_function//hydroxymethylglutaryl-CoA synthase activity	K01641 hydroxymethylglutaryl-CoA synthase [EC:2.3.3.10] | (RefSeq) AO090003000611; hydroxymethylglutaryl-CoA synthase	hydroxymethylglutaryl-CoA synthase
Ao3042_09451	1.87876	2558.2	19.09	6.9961	0	UP	-3.2584	1.78e-05	DOWN	-10.251	0	DOWN	--	--	GO:0044464//GO:0044424//GO:0005622//GO:0005737//GO:0005623//GO:0005575	cell part//intracellular part//intracellular//cytoplasm//cell//cellular_component	GO:0097367//GO:0008061//GO:0005488//GO:0003674	carbohydrate derivative binding//chitin binding//binding//molecular_function	no KO assigned | (RefSeq) AO090102000044; cell surface protein Mas1	hypothetical protein
Novel01120	75.2557	581.533	1453.15	-1.3913	1.09e-68	DOWN	-4.1847	9.98e-253	DOWN	-2.7897	1e-77	DOWN	--	--	--	--	--	--	no KO assigned | (RefSeq) hypothetical protein	hypothetical protein AOR_1_916054 [Aspergillus oryzae RIB40]
Ao3042_02083	6.05665	183.112	503.584	-1.5296	1.73e-48	DOWN	-6.291	1.07e-163	DOWN	-4.7578	5.44e-60	DOWN	GO:0006796//GO:0071704//GO:0044763//GO:0008150//GO:0008610//GO:0006793//GO:0006644//GO:0090407//GO:1901576//GO:0008152//GO:0009987//GO:0044711//GO:0044238//GO:0044710//GO:0006629//GO:0044237//GO:0009058//GO:0019637//GO:0044699//GO:0008654//GO:0044249//GO:0044255	phosphate-containing compound metabolic process//organic substance metabolic process//single-organism cellular process//biological_process//lipid biosynthetic process//phosphorus metabolic process//phospholipid metabolic process//organophosphate biosynthetic process//organic substance biosynthetic process//metabolic process//cellular process//single-organism biosynthetic process//primary metaboli…	--	--	GO:0016830//GO:0016831//GO:0004609//GO:0016829//GO:0003824//GO:0003674	carbon-carbon lyase activity//carboxy-lyase activity//phosphatidylserine decarboxylase activity//lyase activity//catalytic activity//molecular_function	K01613 phosphatidylserine decarboxylase [EC:4.1.1.65] | (RefSeq) AO090701000800; phosphatidylserine decarboxylase	phosphatidylserine decarboxylase
Ao3042_07248	34.6635	115.768	423.406	-1.9409	1.34e-90	DOWN	-3.524	1.38e-182	DOWN	-1.5795	9.66e-24	DOWN	GO:0006807//GO:0044238//GO:0006396//GO:0016070//GO:0034641//GO:0009987//GO:0044260//GO:0016071//GO:0010467//GO:0008152//GO:0071704//GO:0008150//GO:0006725//GO:0090304//GO:0006397//GO:0046483//GO:0043170//GO:0006139//GO:1901360//GO:0044237	nitrogen compound metabolic process//primary metabolic process//RNA processing//RNA metabolic process//cellular nitrogen compound metabolic process//cellular process//cellular macromolecule metabolic process//mRNA metabolic process//gene expression//metabolic process//organic substance metabolic process//biological_process//cellular aromatic compound metabolic process//nucleic acid metabolic proc…	GO:0005575//GO:0043229//GO:0005634//GO:0044464//GO:0044424//GO:0043227//GO:0005622//GO:0043226//GO:0005623//GO:0043231	cellular_component//intracellular organelle//nucleus//cell part//intracellular part//membrane-bounded organelle//intracellular//organelle//cell//intracellular membrane-bounded organelle	--	--	K20813 thymine-DNA glycosylase [EC:3.2.2.29] | (RefSeq) AO090003000458; uracil DNA glycosylase superfamily protein	RNA binding protein
Ao3042_09472	0.434262	9.26702	24.663	-1.4823	0.00040754	DOWN	-5.7411	1.14e-11	DOWN	-4.2552	5.6e-05	DOWN	GO:0016070//GO:0006807//GO:0044238//GO:0042398//GO:0032774//GO:0044260//GO:0034641//GO:0009987//GO:1901576//GO:0043604//GO:0008152//GO:0051704//GO:0006575//GO:0043603//GO:0019438//GO:0010467//GO:0008150//GO:0071704//GO:0018130//GO:0006790//GO:0006518//GO:0090304//GO:1901362//GO:0006725//GO:0044249//GO:0006139//GO:1901566//GO:0046483//GO:0043170//GO:0044272//GO:0044237//GO:0009058//GO:0097659//GO:…	RNA metabolic process//nitrogen compound metabolic process//primary metabolic process//cellular modified amino acid biosynthetic process//RNA biosynthetic process//cellular macromolecule metabolic process//cellular nitrogen compound metabolic process//cellular process//organic substance biosynthetic process//amide biosynthetic process//metabolic process//multi-organism process//cellular modified …	GO:0005575//GO:0005576	cellular_component//extracellular region	GO:0016881//GO:0003677//GO:0003899//GO:0097159//GO:1901363//GO:0019855//GO:0016772//GO:0016248//GO:0016740//GO:0016779//GO:0003676//GO:0005246//GO:0005488//GO:0016247//GO:0098772//GO:0004357//GO:0003674//GO:0003824//GO:0034062//GO:0008200//GO:0016874//GO:0016879	acid-amino acid ligase activity//DNA binding//DNA-directed RNA polymerase activity//organic cyclic compound binding//heterocyclic compound binding//calcium channel inhibitor activity//transferase activity, transferring phosphorus-containing groups//channel inhibitor activity//transferase activity//nucleotidyltransferase activity//nucleic acid binding//calcium channel regulator activity//binding//…	no KO assigned | (RefSeq) AO090102000068; glutamate cysteine ligase	gamma-glutamylcysteine synthetase
Ao3042_02758	21.2196	48.4709	7.359	2.6494	9.46e-13	UP	1.6144	0.0011056	UP	-1.0314	4.53e-05	DOWN	GO:0044710//GO:1901360//GO:0006259//GO:0032196//GO:0008152//GO:0044237//GO:0071704//GO:0044763//GO:0008150//GO:0090304//GO:0006310//GO:0006313//GO:0006725//GO:0044238//GO:0006807//GO:0006139//GO:0055114//GO:0009987//GO:0034641//GO:0044260//GO:0043170//GO:0044699//GO:0046483	single-organism metabolic process//organic cyclic compound metabolic process//DNA metabolic process//transposition//metabolic process//cellular metabolic process//organic substance metabolic process//single-organism cellular process//biological_process//nucleic acid metabolic process//DNA recombination//transposition, DNA-mediated//cellular aromatic compound metabolic process//primary metabolic p…	--	--	GO:0003824//GO:0003674//GO:0016705//GO:0005507//GO:0046872//GO:0016715//GO:0046914//GO:0016491//GO:0043169//GO:0043167//GO:0004497//GO:0005488	catalytic activity//molecular_function//oxidoreductase activity, acting on paired donors, with incorporation or reduction of molecular oxygen//copper ion binding//metal ion binding//oxidoreductase activity, acting on paired donors, with incorporation or reduction of molecular oxygen, reduced ascorbate as one donor, and incorporation of one atom of oxygen//transition metal ion binding//oxidoreduct…	K01771 1-phosphatidylinositol phosphodiesterase [EC:4.6.1.13] | (RefSeq) AO090003001009; phosphatidylinositol phospholipase C	hypothetical protein
Ao3042_09069	1.83396	55.1832	133.107	-1.3404	2.83e-09	DOWN	-6.0949	5.23e-35	DOWN	-4.7509	3.43e-15	DOWN	GO:0044271//GO:0006779//GO:0042440//GO:0008150//GO:0019354//GO:0042168//GO:0044763//GO:0071704//GO:0018130//GO:1901564//GO:0019438//GO:0046148//GO:0008152//GO:0009058//GO:1901576//GO:0044237//GO:1901360//GO:0044710//GO:0044711//GO:0051186//GO:0046483//GO:0044699//GO:0034641//GO:0009987//GO:0055114//GO:0033013//GO:1901566//GO:1901362//GO:0006807//GO:0033014//GO:0006725//GO:0006778//GO:0044249//GO:…	cellular nitrogen compound biosynthetic process//porphyrin-containing compound biosynthetic process//pigment metabolic process//biological_process//siroheme biosynthetic process//heme metabolic process//single-organism cellular process//organic substance metabolic process//heterocycle biosynthetic process//organonitrogen compound metabolic process//aromatic compound biosynthetic process//pigment …	--	--	GO:0016628//GO:0003674//GO:0003824//GO:0048037//GO:1901363//GO:0071949//GO:0005488//GO:0036094//GO:0043168//GO:1901265//GO:0097159//GO:0043167//GO:0050660//GO:0000166//GO:0016627//GO:0050662//GO:0016491//GO:0043115	oxidoreductase activity, acting on the CH-CH group of donors, NAD or NADP as acceptor//molecular_function//catalytic activity//cofactor binding//heterocyclic compound binding//FAD binding//binding//small molecule binding//anion binding//nucleoside phosphate binding//organic cyclic compound binding//ion binding//flavin adenine dinucleotide binding//nucleotide binding//oxidoreductase activity, acti…	no KO assigned | (RefSeq) AO090023000523; alcohol dehydrogenase	threonine dehydrogenase
Novel00343	0.401698	23.3706	57.3884	-1.3662	9.43e-08	DOWN	-7.0719	1.34e-26	DOWN	-5.7022	2.8e-12	DOWN	GO:0044699//GO:0044710//GO:0055114//GO:0008150//GO:0008152	single-organism process//single-organism metabolic process//oxidation-reduction process//biological_process//metabolic process	--	--	GO:0016684//GO:0016491//GO:0016209//GO:0003674//GO:0003824//GO:0051920	oxidoreductase activity, acting on peroxide as acceptor//oxidoreductase activity//antioxidant activity//molecular_function//catalytic activity//peroxiredoxin activity	no KO assigned | (RefSeq) hypothetical protein	conserved hypothetical protein [Aspergillus flavus NRRL3357]>gi|317149376|ref|XP_003190310.1| hypothetical protein AOR_1_910114 [Aspergillus oryzae RIB40]>gi|220695363|gb|EED51706.1| conserved hypothetical protein [Aspergillus flavus NRRL3357]
Ao3042_05577	21.6569	741.451	2070.8	-1.5519	7.31e-46	DOWN	-6.4926	4.48e-150	DOWN	-4.9372	3.53e-55	DOWN	--	--	--	--	--	--	no KO assigned | (RefSeq) AO090011000656; conidiation-specific protein 10	conidiation-specific family protein
Novel00211	224.908	9.36474	113.78	-3.673	5.28e-11	DOWN	1.0697	7.35e-05	UP	4.7462	3.72e-23	UP	--	--	--	--	--	--	no KO assigned | (RefSeq) hypothetical protein	hypothetical protein AOR_1_1656154 [Aspergillus oryzae RIB40]
Ao3042_07840	7017.72	1349.65	420.521	1.6122	7.39e-91	UP	4.1473	0	UP	2.5387	0	UP	--	--	GO:0005623//GO:0005576//GO:0009277//GO:0044464//GO:0071944//GO:0005618//GO:0005575//GO:0030312	cell//extracellular region//fungal-type cell wall//cell part//cell periphery//cell wall//cellular_component//external encapsulating structure	GO:0003674//GO:0005199//GO:0005198	molecular_function//structural constituent of cell wall//structural molecule activity	no KO assigned | (RefSeq) AO090012000143; hypothetical protein	hypothetical protein
Ao3042_08449	0	48.3445	126.784	-1.461	0.00035109	DOWN	-6.4325	5.61e-12	DOWN	-5.0047	2.01e-05	DOWN	--	--	--	--	--	--	no KO assigned | (RefSeq) AO090010000365; hypothetical protein	hypothetical protein
Ao3042_10707	2118.41	5.38425	739.833	-7.1724	4.45e-245	DOWN	1.6043	1.33e-222	UP	8.7803	0	UP	GO:0006778//GO:0006725//GO:0044699//GO:0046483//GO:0051186//GO:1901565//GO:0015996//GO:0044248//GO:1901564//GO:0019439//GO:1901360//GO:0044710//GO:0044237//GO:0044712//GO:0042440//GO:0046149//GO:1901575//GO:0044270//GO:0046700//GO:0006807//GO:0009056//GO:0034641//GO:0015994//GO:0009987//GO:0033013//GO:0006787//GO:0033015//GO:1901361//GO:0008152//GO:0051187//GO:0044763//GO:0071704//GO:0008150	porphyrin-containing compound metabolic process//cellular aromatic compound metabolic process//single-organism process//heterocycle metabolic process//cofactor metabolic process//organonitrogen compound catabolic process//chlorophyll catabolic process//cellular catabolic process//organonitrogen compound metabolic process//aromatic compound catabolic process//organic cyclic compound metabolic proc…	--	--	GO:0047746//GO:0003824//GO:0003674//GO:0016787//GO:0052689//GO:0016788	chlorophyllase activity//catalytic activity//molecular_function//hydrolase activity//carboxylic ester hydrolase activity//hydrolase activity, acting on ester bonds	no KO assigned | (RefSeq) AO090003000250; hydrolase	soluble epoxide hydrolase
Ao3042_03911	252.145	43.7842	133.097	-1.6741	1.05e-21	DOWN	1.0084	1.56e-17	UP	2.686	4.62e-70	UP	GO:0009987//GO:0051234//GO:0044699//GO:0044765//GO:1902578//GO:0051179//GO:0044763//GO:0008150//GO:0055085//GO:0006810	cellular process//establishment of localization//single-organism process//single-organism transport//single-organism localization//localization//single-organism cellular process//biological_process//transmembrane transport//transport	GO:0005575//GO:0016021//GO:0044425//GO:0031224//GO:0016020	cellular_component//integral component of membrane//membrane part//intrinsic component of membrane//membrane	GO:0005215//GO:0022857//GO:0003674	transporter activity//transmembrane transporter activity//molecular_function	no KO assigned | (RefSeq) AO090005000074; glucose transporter rco-3	putative transporter
Ao3042_02380	59.9904	0.895499	11.5338	-3.7571	1.75e-09	DOWN	2.4654	1.1e-28	UP	6.2262	1.26e-50	UP	GO:0019752//GO:0008150//GO:0071704//GO:0044763//GO:0044281//GO:0008152//GO:0009987//GO:0043436//GO:0044237//GO:0044710//GO:0044699//GO:0006082	carboxylic acid metabolic process//biological_process//organic substance metabolic process//single-organism cellular process//small molecule metabolic process//metabolic process//cellular process//oxoacid metabolic process//cellular metabolic process//single-organism metabolic process//single-organism process//organic acid metabolic process	--	--	GO:0048037//GO:1901363//GO:0030170//GO:0043167//GO:0097159//GO:0016830//GO:0016831//GO:0016829//GO:0003674//GO:0003824//GO:0043168//GO:0005488	cofactor binding//heterocyclic compound binding//pyridoxal phosphate binding//ion binding//organic cyclic compound binding//carbon-carbon lyase activity//carboxy-lyase activity//lyase activity//molecular_function//catalytic activity//anion binding//binding	no KO assigned | (RefSeq) AO090012000457; pyridoxal-dependent decarboxylase domain protein	pyridoxal-dependent decarboxylase domain protein
Ao3042_11635	4.22599	127.137	36.99	1.7111	9.13e-33	UP	-3.0432	3.74e-19	DOWN	-4.7507	1.7e-81	DOWN	--	--	--	--	GO:0003676//GO:1901363//GO:0097159//GO:0003674//GO:0005488	nucleic acid binding//heterocyclic compound binding//organic cyclic compound binding//molecular_function//binding	K12488 Arf-GAP with SH3 domain, ANK repeat and PH domain-containing protein | (RefSeq) AO090026000835; ARF GTPase activator (Csx2)	hypothetical protein
Ao3042_01067	3.96673	184.701	555.125	-1.6577	1.69e-22	DOWN	-7.0421	3.7e-63	DOWN	-5.3808	3.82e-23	DOWN	--	--	--	--	--	--	no KO assigned | (RefSeq) AO090009000418; hypothetical protein	hypothetical protein
Ao3042_07231	0.595563	18.0267	76.7373	-2.1599	2.58e-16	DOWN	-6.9229	1.08e-31	DOWN	-4.7595	1.02e-08	DOWN	GO:0006725//GO:0044249//GO:0006807//GO:0044255//GO:0044238//GO:0016108//GO:0006396//GO:0090304//GO:0016070//GO:0006720//GO:0034641//GO:0009987//GO:0008299//GO:0006721//GO:0046483//GO:0044699//GO:0043170//GO:0044711//GO:0044260//GO:0008033//GO:0006399//GO:0006139//GO:0016109//GO:0055114//GO:0016117//GO:0010467//GO:0046148//GO:0006629//GO:1901360//GO:0044710//GO:0009058//GO:0016114//GO:0044237//GO:…	cellular aromatic compound metabolic process//cellular biosynthetic process//nitrogen compound metabolic process//cellular lipid metabolic process//primary metabolic process//tetraterpenoid metabolic process//RNA processing//nucleic acid metabolic process//RNA metabolic process//isoprenoid metabolic process//cellular nitrogen compound metabolic process//cellular process//isoprenoid biosynthetic p…	--	--	GO:0051540//GO:0051536//GO:0097159//GO:0050660//GO:0043167//GO:1901265//GO:0005488//GO:0043168//GO:0036094//GO:0016491//GO:0000166//GO:0050662//GO:0003824//GO:0048037//GO:0003674//GO:0051537//GO:1901363//GO:0071949//GO:0016705	metal cluster binding//iron-sulfur cluster binding//organic cyclic compound binding//flavin adenine dinucleotide binding//ion binding//nucleoside phosphate binding//binding//anion binding//small molecule binding//oxidoreductase activity//nucleotide binding//coenzyme binding//catalytic activity//cofactor binding//molecular_function//2 iron, 2 sulfur cluster binding//heterocyclic compound binding//…	no KO assigned | (RefSeq) AO090003000474; gamma-glutamylputrescine oxidoreductase	glycine/D-amino acid oxidase
Ao3042_11176	2.53664	249.949	723.147	-1.6027	9.34e-35	DOWN	-8.0686	8.46e-96	DOWN	-6.4623	2.74e-38	DOWN	GO:0008150//GO:0008152	biological_process//metabolic process	--	--	GO:0003824//GO:0003674	catalytic activity//molecular_function	no KO assigned | (RefSeq) AO090138000195; hypothetical protein	alpha-glucosidase related to nicotinamidase
Ao3042_07829	7.01785	30.3397	80.8476	-1.4841	1.67e-15	DOWN	-3.4395	3.7e-43	DOWN	-1.9518	1.04e-10	DOWN	GO:0044237//GO:0044710//GO:0044699//GO:0008150//GO:0008152//GO:0009987//GO:0055114//GO:0008218	cellular metabolic process//single-organism metabolic process//single-organism process//biological_process//metabolic process//cellular process//oxidation-reduction process//bioluminescence	--	--	GO:0003674//GO:0003995//GO:0003824//GO:0016627//GO:0016491	molecular_function//acyl-CoA dehydrogenase activity//catalytic activity//oxidoreductase activity, acting on the CH-CH group of donors//oxidoreductase activity	no KO assigned | (RefSeq) AO090012000130; aldehyde dehydrogenase family protein	hypothetical protein
Ao3042_11062	16.2928	57.7192	187.611	-1.7707	1.74e-25	DOWN	-3.4389	5.33e-56	DOWN	-1.6645	1.19e-09	DOWN	--	--	--	--	--	--	no KO assigned | (RefSeq) AO090001000463; zinc-binding oxidoreductase	zinc-binding oxidoreductase
Ao3042_09609	0.266111	23.6031	74.3838	-1.7261	2.46e-08	DOWN	-8.0402	4.78e-19	DOWN	-6.3105	9.72e-08	DOWN	GO:0044249//GO:0006725//GO:1901362//GO:0090304//GO:0046483//GO:0044699//GO:0043170//GO:0006139//GO:0044710//GO:0034654//GO:1901360//GO:0009059//GO:0097659//GO:0009058//GO:0044237//GO:0034645//GO:0044271//GO:0006351//GO:0032774//GO:0044238//GO:0006807//GO:0016070//GO:0009987//GO:0034641//GO:0044260//GO:0055114//GO:0010467//GO:0019438//GO:1901576//GO:0008152//GO:0071704//GO:0018130//GO:0008150	cellular biosynthetic process//cellular aromatic compound metabolic process//organic cyclic compound biosynthetic process//nucleic acid metabolic process//heterocycle metabolic process//single-organism process//macromolecule metabolic process//nucleobase-containing compound metabolic process//single-organism metabolic process//nucleobase-containing compound biosynthetic process//organic cyclic co…	--	--	GO:0097367//GO:0001883//GO:1901265//GO:0043168//GO:0005488//GO:0030554//GO:0003824//GO:0032549//GO:0003674//GO:0035639//GO:0034062//GO:0032553//GO:0001882//GO:0003723//GO:0097159//GO:0043167//GO:0036094//GO:0032555//GO:0005524//GO:0000166//GO:0032550//GO:0016772//GO:0017076//GO:1901363//GO:0032559//GO:0003968//GO:0003676//GO:0016779//GO:0016740	carbohydrate derivative binding//purine nucleoside binding//nucleoside phosphate binding//anion binding//binding//adenyl nucleotide binding//catalytic activity//ribonucleoside binding//molecular_function//purine ribonucleoside triphosphate binding//RNA polymerase activity//ribonucleotide binding//nucleoside binding//RNA binding//organic cyclic compound binding//ion binding//small molecule binding…	no KO assigned | (RefSeq) AO090011000128; quinone oxidoreductase	quinone reductase
Ao3042_00276	655.187	1720.32	4026.86	-1.2971	2.55e-165	DOWN	-2.5331	0	DOWN	-1.2324	7.35e-87	DOWN	GO:0009987//GO:0045321//GO:0044699//GO:0046649//GO:0050789//GO:0006955//GO:0050896//GO:0050794//GO:0050865//GO:0065007//GO:0002682//GO:0002376//GO:0044763//GO:0008150//GO:0051249//GO:0002694//GO:0001775	cellular process//leukocyte activation//single-organism process//lymphocyte activation//regulation of biological process//immune response//response to stimulus//regulation of cellular process//regulation of cell activation//biological regulation//regulation of immune system process//immune system process//single-organism cellular process//biological_process//regulation of lymphocyte activation//r…	--	--	--	--	no KO assigned | (RefSeq) AO090120000183; hypothetical protein	hypothetical protein
Ao3042_03106	2.2684	79.1982	32.6764	1.2071	1.15e-07	UP	-3.7619	4.99e-11	DOWN	-4.9655	8.64e-28	DOWN	GO:0015975//GO:0044249//GO:0009061//GO:0044699//GO:0044237//GO:0009058//GO:0044710//GO:0015980//GO:0043447//GO:0045333//GO:0055114//GO:0006091//GO:0044711//GO:0009987//GO:0008152//GO:1901576//GO:0043446//GO:0015948//GO:0008150//GO:0071704//GO:0044763//GO:0015947	energy derivation by oxidation of reduced inorganic compounds//cellular biosynthetic process//anaerobic respiration//single-organism process//cellular metabolic process//biosynthetic process//single-organism metabolic process//energy derivation by oxidation of organic compounds//alkane biosynthetic process//cellular respiration//oxidation-reduction process//generation of precursor metabolites and…	--	--	GO:0016741//GO:0005488//GO:0003674//GO:0003824//GO:0008168//GO:0005515//GO:0046983//GO:0016740//GO:0008171	transferase activity, transferring one-carbon groups//binding//molecular_function//catalytic activity//methyltransferase activity//protein binding//protein dimerization activity//transferase activity//O-methyltransferase activity	no KO assigned | (RefSeq) AO090701000528; O-methyltransferase	O-methyltransferase%2C putative
Ao3042_04753	110.668	4.60134	15.7764	-1.8477	0.0012146	DOWN	2.897	9.44e-30	UP	4.7483	4.08e-42	UP	GO:0008150//GO:0008152	biological_process//metabolic process	--	--	GO:0016491//GO:0003824//GO:0003674	oxidoreductase activity//catalytic activity//molecular_function	K00505 tyrosinase [EC:1.14.18.1] | (RefSeq) AO090012000590; tyrosinase	hypothetical protein
Ao3042_00004	30.2663	244.557	502.406	-1.1088	3.49e-36	DOWN	-3.9665	9.53e-186	DOWN	-2.8541	5.91e-73	DOWN	--	--	GO:0005622//GO:0005623//GO:0033588//GO:0044464//GO:0032991//GO:0044424//GO:0043234//GO:0005575	intracellular//cell//Elongator holoenzyme complex//cell part//macromolecular complex//intracellular part//protein complex//cellular_component	--	--	no KO assigned | (RefSeq) AO090011000309; dienelactone hydrolase	dienelactone hydrolase
Ao3042_02517	22858.1	111.09	374.903	-1.8249	1.32e-14	DOWN	6.0166	0	UP	7.8451	0	UP	--	--	--	--	--	--	no KO assigned | (RefSeq) AO090001000083; hypothetical protein	hypothetical protein
Ao3042_11819	7.48697	1007.02	2841.73	-1.5668	2.51e-124	DOWN	-8.4816	0	DOWN	-6.9112	3.33e-142	DOWN	GO:0019538//GO:0009987//GO:0044260//GO:0044265//GO:0044257//GO:0009056//GO:0044238//GO:0071704//GO:0006508//GO:0008150//GO:0043632//GO:0008152//GO:0019941//GO:0010498//GO:0051603//GO:0043170//GO:0044267//GO:0030163//GO:1901575//GO:0044237//GO:0009057//GO:0044248	protein metabolic process//cellular process//cellular macromolecule metabolic process//cellular macromolecule catabolic process//cellular protein catabolic process//catabolic process//primary metabolic process//organic substance metabolic process//proteolysis//biological_process//modification-dependent macromolecule catabolic process//metabolic process//modification-dependent protein catabolic pr…	--	--	--	--	no KO assigned | (RefSeq) conidiation-specific protein 10	conidiation-specific protein (Con-10)%2C putative
Ao3042_05245	7.32941	96.7292	199.024	-1.111	3.06e-10	DOWN	-4.6765	1.29e-51	DOWN	-3.5619	5.76e-23	DOWN	GO:1901566//GO:0044283//GO:0046483//GO:0044699//GO:0051186//GO:0051188//GO:0006082//GO:0006725//GO:0006778//GO:0044249//GO:1901607//GO:1901362//GO:0042559//GO:0016053//GO:0009396//GO:0042440//GO:0044271//GO:1901360//GO:0044710//GO:0046394//GO:0006760//GO:0009058//GO:0044237//GO:0043436//GO:0046148//GO:1901564//GO:0055114//GO:0033013//GO:0034641//GO:0009987//GO:0044711//GO:0008652//GO:0046156//GO:…	organonitrogen compound biosynthetic process//small molecule biosynthetic process//heterocycle metabolic process//single-organism process//cofactor metabolic process//cofactor biosynthetic process//organic acid metabolic process//cellular aromatic compound metabolic process//porphyrin-containing compound metabolic process//cellular biosynthetic process//alpha-amino acid biosynthetic process//orga…	--	--	GO:0016491//GO:0016627//GO:0005488//GO:0043115//GO:0003824//GO:0003674//GO:0050662//GO:0004488//GO:0016645//GO:0016628//GO:0048037//GO:0016646	oxidoreductase activity//oxidoreductase activity, acting on the CH-CH group of donors//binding//precorrin-2 dehydrogenase activity//catalytic activity//molecular_function//coenzyme binding//methylenetetrahydrofolate dehydrogenase (NADP+) activity//oxidoreductase activity, acting on the CH-NH group of donors//oxidoreductase activity, acting on the CH-CH group of donors, NAD or NADP as acceptor//co…	no KO assigned | (RefSeq) AO090120000223; oxidoreductase, short-chain dehydrogenase/reductase family	dehydrogenase with different specificitie
Ao3042_09713	403.611	2.33116	31.7173	-3.8362	1.37e-13	DOWN	3.7562	8.32e-151	UP	7.596	8.59e-168	UP	GO:0008152//GO:0008150//GO:0055114//GO:0044710//GO:0044699	metabolic process//biological_process//oxidation-reduction process//single-organism metabolic process//single-organism process	--	--	GO:1901363//GO:0005506//GO:0046872//GO:0020037//GO:0046914//GO:0046906//GO:0043167//GO:0097159//GO:0043169//GO:0003824//GO:0003674//GO:0016705//GO:0005488//GO:0016491	heterocyclic compound binding//iron ion binding//metal ion binding//heme binding//transition metal ion binding//tetrapyrrole binding//ion binding//organic cyclic compound binding//cation binding//catalytic activity//molecular_function//oxidoreductase activity, acting on paired donors, with incorporation or reduction of molecular oxygen//binding//oxidoreductase activity	no KO assigned | (RefSeq) AO090011000410; cytochrome P450 family protein	hypothetical protein
Ao3042_03798	100.054	50.133	18.4827	1.3695	1.03e-08	UP	2.5231	1.07e-30	UP	1.1572	1.43e-09	UP	GO:1901576//GO:0008152//GO:0008150//GO:0008610//GO:0071704//GO:0044238//GO:0044711//GO:0055114//GO:0008202//GO:0009058//GO:0044710//GO:0006694//GO:0006629//GO:1901360//GO:1901362//GO:0044699	organic substance biosynthetic process//metabolic process//biological_process//lipid biosynthetic process//organic substance metabolic process//primary metabolic process//single-organism biosynthetic process//oxidation-reduction process//steroid metabolic process//biosynthetic process//single-organism metabolic process//steroid biosynthetic process//lipid metabolic process//organic cyclic compoun…	GO:0005575//GO:0005576	cellular_component//extracellular region	GO:0048037//GO:0005102//GO:0016229//GO:0016616//GO:0033764//GO:0005179//GO:0005515//GO:0050662//GO:0016614//GO:0003674//GO:0003854//GO:0003824//GO:0005488//GO:0016491	cofactor binding//receptor binding//steroid dehydrogenase activity//oxidoreductase activity, acting on the CH-OH group of donors, NAD or NADP as acceptor//steroid dehydrogenase activity, acting on the CH-OH group of donors, NAD or NADP as acceptor//hormone activity//protein binding//coenzyme binding//oxidoreductase activity, acting on CH-OH group of donors//molecular_function//3-beta-hydroxy-delt…	K01784 UDP-glucose 4-epimerase [EC:5.1.3.2] | (RefSeq) AO090005001490; UDP-GAL-4-epimerase	UDP-glucose 4-epimerase
Ao3042_08924	2.02838	103.406	219.112	-1.1534	9.9e-05	DOWN	-6.6686	1.03e-19	DOWN	-5.5116	2.52e-10	DOWN	--	--	--	--	--	--	no KO assigned | (RefSeq) AO090023000355; hypothetical protein	hypothetical protein
Ao3042_11973	33.7576	4.46713	208.744	-5.6163	4.15e-67	DOWN	-2.5419	3.96e-42	DOWN	3.0781	7.58e-09	UP	GO:0008150//GO:0044710//GO:0008152//GO:0055114//GO:0044699	biological_process//single-organism metabolic process//metabolic process//oxidation-reduction process//single-organism process	--	--	GO:0016705//GO:0020037//GO:0046872//GO:0005506//GO:0003676//GO:1901363//GO:0003824//GO:0003674//GO:0016491//GO:0043169//GO:0043167//GO:0097159//GO:0005488//GO:0046906//GO:0003723//GO:0046914	oxidoreductase activity, acting on paired donors, with incorporation or reduction of molecular oxygen//heme binding//metal ion binding//iron ion binding//nucleic acid binding//heterocyclic compound binding//catalytic activity//molecular_function//oxidoreductase activity//cation binding//ion binding//organic cyclic compound binding//binding//tetrapyrrole binding//RNA binding//transition metal ion …	no KO assigned | (RefSeq) AO090009000083; hypothetical protein	hypothetical protein
Novel00536	48.4589	265.618	638.917	-1.3364	9.55e-47	DOWN	-3.6342	2.55e-167	DOWN	-2.2942	2.38e-48	DOWN	--	--	--	--	--	--	no KO assigned | (RefSeq) hypothetical protein	hypothetical protein AFLA_020010 [Aspergillus flavus NRRL3357]>gi|317137417|ref|XP_003190058.1| hypothetical protein AOR_1_1304194 [Aspergillus oryzae RIB40]>gi|220698409|gb|EED54749.1| hypothetical protein AFLA_020010 [Aspergillus flavus NRRL3357]>gi|768709866|gb|KJJ36178.1| hypothetical protein P034_00430142 [Aspergillus flavus AF70]
Ao3042_09584	118.564	2.56882	13.2099	-2.4325	0.00049543	DOWN	3.2526	4.59e-34	UP	5.6887	2.96e-45	UP	GO:0055114//GO:0009987//GO:0097588//GO:0006928//GO:0044763//GO:0071973//GO:0008150//GO:0009605//GO:0008152//GO:0042330//GO:0001539//GO:0042221//GO:0044699//GO:0050896//GO:0051674//GO:0051179//GO:0040011//GO:0044710//GO:0006935//GO:0048870	oxidation-reduction process//cellular process//archaeal or bacterial-type flagellum-dependent cell motility//movement of cell or subcellular component//single-organism cellular process//bacterial-type flagellum-dependent cell motility//biological_process//response to external stimulus//metabolic process//taxis//cilium or flagellum-dependent cell motility//response to chemical//single-organism pro…	GO:0005575//GO:0044463//GO:0044422//GO:0009425//GO:0044461//GO:0009288//GO:0043228//GO:0044424//GO:0044464//GO:0042995//GO:0005623//GO:0043226//GO:0005622	cellular_component//cell projection part//organelle part//bacterial-type flagellum basal body//bacterial-type flagellum part//bacterial-type flagellum//non-membrane-bounded organelle//intracellular part//cell part//cell projection//cell//organelle//intracellular	GO:0043169//GO:0043167//GO:0097159//GO:0046906//GO:0046914//GO:0020037//GO:0046872//GO:0005506//GO:1901363//GO:0016491//GO:0005488//GO:0016705//GO:0003824//GO:0003674	cation binding//ion binding//organic cyclic compound binding//tetrapyrrole binding//transition metal ion binding//heme binding//metal ion binding//iron ion binding//heterocyclic compound binding//oxidoreductase activity//binding//oxidoreductase activity, acting on paired donors, with incorporation or reduction of molecular oxygen//catalytic activity//molecular_function	no KO assigned | (RefSeq) AO090011000099; hypothetical protein	cytochrome protein
Ao3042_10234	6.43459	138.886	35.269	1.9073	7.94e-13	UP	-2.3679	3.71e-05	DOWN	-4.2716	8.87e-26	DOWN	GO:0071704//GO:0008150//GO:0044723//GO:1901576//GO:0008152//GO:0019318//GO:0044711//GO:0005975//GO:0044238//GO:0046364//GO:0044710//GO:0009058//GO:0006006//GO:0044699//GO:0019319//GO:0005996//GO:0016051//GO:0006094	organic substance metabolic process//biological_process//single-organism carbohydrate metabolic process//organic substance biosynthetic process//metabolic process//hexose metabolic process//single-organism biosynthetic process//carbohydrate metabolic process//primary metabolic process//monosaccharide biosynthetic process//single-organism metabolic process//biosynthetic process//glucose metabolic …	--	--	GO:0016841//GO:0051540//GO:0051536//GO:0051539//GO:0016829//GO:0003824//GO:0016840//GO:0003674//GO:0005488//GO:0016491//GO:0003941	ammonia-lyase activity//metal cluster binding//iron-sulfur cluster binding//4 iron, 4 sulfur cluster binding//lyase activity//catalytic activity//carbon-nitrogen lyase activity//molecular_function//binding//oxidoreductase activity//L-serine ammonia-lyase activity	no KO assigned | (RefSeq) AO090103000436; 3-hydroxyacyl-CoA dehydrogenase	hypothetical protein
Ao3042_08458	45.2207	163.672	434.856	-1.4798	8.57e-47	DOWN	-3.1789	1.4e-128	DOWN	-1.6955	6.36e-27	DOWN	--	--	--	--	--	--	no KO assigned | (RefSeq) AO090010000354; period circadian protein	period circadian protein
Ao3042_04763	270.824	11.3025	107.733	-3.3228	1.31e-70	DOWN	1.4165	3.8e-58	UP	4.7429	2.76e-218	UP	GO:0009247//GO:0044238//GO:0005975//GO:0044711//GO:0009987//GO:0008152//GO:1901576//GO:1901135//GO:0008150//GO:0008610//GO:0071704//GO:0044763//GO:0006643//GO:0044255//GO:0044249//GO:0046467//GO:0044699//GO:0044237//GO:0009058//GO:0044710//GO:0006629//GO:1903509//GO:0006664//GO:1901137	glycolipid biosynthetic process//primary metabolic process//carbohydrate metabolic process//single-organism biosynthetic process//cellular process//metabolic process//organic substance biosynthetic process//carbohydrate derivative metabolic process//biological_process//lipid biosynthetic process//organic substance metabolic process//single-organism cellular process//membrane lipid metabolic proce…	GO:0019028//GO:0044423//GO:0005575//GO:0016020//GO:0019012//GO:0055036	viral capsid//virion part//cellular_component//membrane//virion//virion membrane	GO:0004175//GO:0016757//GO:0016740//GO:0008184//GO:0017171//GO:0004252//GO:0008233//GO:0070011//GO:0008236//GO:0016787//GO:0003674//GO:0003824//GO:0016758//GO:0004645	endopeptidase activity//transferase activity, transferring glycosyl groups//transferase activity//glycogen phosphorylase activity//serine hydrolase activity//serine-type endopeptidase activity//peptidase activity//peptidase activity, acting on L-amino acid peptides//serine-type peptidase activity//hydrolase activity//molecular_function//catalytic activity//transferase activity, transferring hexos…	K00688 glycogen phosphorylase [EC:2.4.1.1] | (RefSeq) AO090012000601; glycogen phosphorylase	glycogen phosphorylase
Ao3042_04006	2.6308	30.4344	12.4802	1.216	3.36e-05	UP	-2.1595	8.56e-05	DOWN	-3.3719	1.13e-14	DOWN	GO:0036211//GO:0008152//GO:0006796//GO:0006464//GO:0043412//GO:0071704//GO:0006793//GO:0008150//GO:0016310//GO:0044238//GO:0009987//GO:0044260//GO:0019538//GO:0044237//GO:0044267//GO:0006468//GO:0043170	protein modification process//metabolic process//phosphate-containing compound metabolic process//cellular protein modification process//macromolecule modification//organic substance metabolic process//phosphorus metabolic process//biological_process//phosphorylation//primary metabolic process//cellular process//cellular macromolecule metabolic process//protein metabolic process//cellular metabol…	GO:0016020//GO:0005575	membrane//cellular_component	GO:0016772//GO:0032550//GO:0017076//GO:0032559//GO:1901363//GO:0016740//GO:0005515//GO:0001882//GO:0032553//GO:0043167//GO:0004672//GO:0097159//GO:0036094//GO:0016773//GO:0032555//GO:0000166//GO:0005524//GO:0003824//GO:0003674//GO:0032549//GO:0035639//GO:0097367//GO:0001883//GO:1901265//GO:0016301//GO:0005488//GO:0043168//GO:0030554	transferase activity, transferring phosphorus-containing groups//purine ribonucleoside binding//purine nucleotide binding//adenyl ribonucleotide binding//heterocyclic compound binding//transferase activity//protein binding//nucleoside binding//ribonucleotide binding//ion binding//protein kinase activity//organic cyclic compound binding//small molecule binding//phosphotransferase activity, alcohol…	no KO assigned | (RefSeq) AO090113000066; hypothetical protein	serine/threonine protein kinase Chk2
Ao3042_02825	132.988	74.2133	352.296	-2.3171	6.1e-86	DOWN	-1.3189	6.85e-46	DOWN	1.0018	7.89e-09	UP	--	--	--	--	--	--	K09510 DnaJ homolog subfamily B member 4 | (RefSeq) AO090701000219; DnaJ domain protein Psi	molecular chaperone
Ao3042_00725	27.604	445.971	64.9757	2.7089	1.02e-99	UP	-1.1484	2.62e-06	DOWN	-3.8537	4.73e-135	DOWN	GO:0015931//GO:0015696//GO:0006810//GO:0050657//GO:0051236//GO:0050658//GO:0006403//GO:0008150//GO:0006812//GO:0071702//GO:0044765//GO:0051028//GO:0051179//GO:0006811//GO:0033036//GO:0051234//GO:0044699//GO:0015672//GO:0071705//GO:1902578	nucleobase-containing compound transport//ammonium transport//transport//nucleic acid transport//establishment of RNA localization//RNA transport//RNA localization//biological_process//cation transport//organic substance transport//single-organism transport//mRNA transport//localization//ion transport//macromolecule localization//establishment of localization//single-organism process//monovalent …	GO:0043229//GO:0005634//GO:0016020//GO:0019012//GO:0019028//GO:0005575//GO:0044423//GO:0005622//GO:0043226//GO:0043231//GO:0005623//GO:0044464//GO:0044424//GO:0043227	intracellular organelle//nucleus//membrane//virion//viral capsid//cellular_component//virion part//intracellular//organelle//intracellular membrane-bounded organelle//cell//cell part//intracellular part//membrane-bounded organelle	GO:0022892//GO:0022857//GO:0008519//GO:0003674//GO:0022891//GO:0022890//GO:0015077//GO:0008324//GO:0015075//GO:0005215	substrate-specific transporter activity//transmembrane transporter activity//ammonium transmembrane transporter activity//molecular_function//substrate-specific transmembrane transporter activity//inorganic cation transmembrane transporter activity//monovalent inorganic cation transmembrane transporter activity//cation transmembrane transporter activity//ion transmembrane transporter activity//tr…	K03320 ammonium transporter, Amt family | (RefSeq) AO090026000749; ammonium transporter 1	ammonia permease
Ao3042_11178	0.215791	67.4262	144.616	-1.1709	1.39e-06	DOWN	-9.3018	1.24e-22	DOWN	-8.1273	8.97e-13	DOWN	GO:0055114//GO:0008150//GO:0008152//GO:0044699//GO:0044710	oxidation-reduction process//biological_process//metabolic process//single-organism process//single-organism metabolic process	--	--	--	--	no KO assigned | (RefSeq) AO090138000176; alcohol dehydrogenase	hypothetical protein
Ao3042_07825	1799.97	145.023	338.401	-1.2925	3.21e-17	DOWN	2.4977	2.12e-214	UP	3.7939	0	UP	--	--	--	--	--	--	no KO assigned | (RefSeq) AO090012000125; hypothetical protein	hypothetical protein
Ao3042_00625	28.577	194.324	516.516	-1.4804	6.31e-73	DOWN	-4.0893	1.87e-240	DOWN	-2.6053	3.52e-66	DOWN	--	--	--	--	--	--	no KO assigned | (RefSeq) AO090120000385; solid-state culture expressed protein (Aos23)	solid-state culture expressed protein
Ao3042_08203	543.134	13.5278	118.778	-3.2044	4.56e-24	DOWN	2.2796	4.49e-71	UP	5.4876	9.36e-140	UP	GO:0044281//GO:0072330//GO:0008152//GO:0044237//GO:1901576//GO:0009058//GO:0043436//GO:0006629//GO:0046394//GO:0044710//GO:0019752//GO:0008610//GO:0008150//GO:0006633//GO:0044763//GO:0071704//GO:0044255//GO:0016053//GO:0044238//GO:0044249//GO:0006082//GO:0044711//GO:0044699//GO:0006631//GO:0044283//GO:0009987//GO:0055114//GO:0032787	small molecule metabolic process//monocarboxylic acid biosynthetic process//metabolic process//cellular metabolic process//organic substance biosynthetic process//biosynthetic process//oxoacid metabolic process//lipid metabolic process//carboxylic acid biosynthetic process//single-organism metabolic process//carboxylic acid metabolic process//lipid biosynthetic process//biological_process//fatty …	--	--	GO:0003674//GO:0003824//GO:0046872//GO:0005506//GO:0046914//GO:0005488//GO:0043169//GO:0043167//GO:0016491	molecular_function//catalytic activity//metal ion binding//iron ion binding//transition metal ion binding//binding//cation binding//ion binding//oxidoreductase activity	K07750 methylsterol monooxygenase [EC:1.14.13.72] | (RefSeq) AO090010000667; C-4 methylsterol oxidase	C-4 sterol methyl oxidase
Ao3042_09714	1162.5	0.141035	96.5924	-9.4898	5.76e-36	DOWN	3.6758	0	UP	13.169	7.46e-228	UP	GO:0055114//GO:0044699//GO:0008152//GO:0044710//GO:0008150	oxidation-reduction process//single-organism process//metabolic process//single-organism metabolic process//biological_process	--	--	GO:0046906//GO:0046914//GO:0016491//GO:0005488//GO:0043169//GO:0043167//GO:0097159//GO:1901363//GO:0003674//GO:0003824//GO:0020037//GO:0016705//GO:0046872//GO:0005506	tetrapyrrole binding//transition metal ion binding//oxidoreductase activity//binding//cation binding//ion binding//organic cyclic compound binding//heterocyclic compound binding//molecular_function//catalytic activity//heme binding//oxidoreductase activity, acting on paired donors, with incorporation or reduction of molecular oxygen//metal ion binding//iron ion binding	no KO assigned | (RefSeq) AO090011000411; toxin biosynthesis cytochrome P450 monooxygenase	cytochrome protein
Novel00336	90.3329	26.5167	6.68212	1.9184	1.36e-05	UP	3.8435	5.98e-29	UP	1.9286	1.15e-13	UP	--	--	--	--	--	--	no KO assigned | (RefSeq) AO090020000511; hypothetical protein	hypothetical protein AUD_6546 [Neosartorya udagawae]
Ao3042_10136	11.6173	163.395	31.475	2.306	9.44e-35	UP	-1.3513	0.00012165	DOWN	-3.6537	1.79e-53	DOWN	GO:0051179//GO:0051234//GO:0044699//GO:1902578//GO:0055085//GO:0006810//GO:0044763//GO:0008150//GO:0009987//GO:0044765	localization//establishment of localization//single-organism process//single-organism localization//transmembrane transport//transport//single-organism cellular process//biological_process//cellular process//single-organism transport	GO:0016021//GO:0044425//GO:0031224//GO:0016020//GO:0005575	integral component of membrane//membrane part//intrinsic component of membrane//membrane//cellular_component	--	--	no KO assigned | (RefSeq) AO090005000228; MFS nicotinic acid transporter Tna1	permease of the major facilitator superfamily
Ao3042_04131	56.0839	397.442	1091.11	-1.5271	9.95e-53	DOWN	-4.1955	8.22e-167	DOWN	-2.6648	3.01e-45	DOWN	GO:0042221//GO:0010035//GO:0050896//GO:0009415//GO:0006950//GO:0009628//GO:0008150//GO:0001101//GO:1901700	response to chemical//response to inorganic substance//response to stimulus//response to water//response to stress//response to abiotic stimulus//biological_process//response to acid chemical//response to oxygen-containing compound	--	--	--	--	no KO assigned | (RefSeq) AO090120000426; hypothetical protein	hypothetical protein
Ao3042_03972	2.95927	156.836	302.712	-1.0188	6.15e-15	DOWN	-6.59	5e-92	DOWN	-5.5676	1.13e-49	DOWN	--	--	--	--	--	--	no KO assigned | (RefSeq) AO090005000004; hypothetical protein	hypothetical protein
Ao3042_08587	0.335762	18.2921	72.0947	-2.0488	3.7e-12	DOWN	-7.6597	1.34e-23	DOWN	-5.6074	1.2e-07	DOWN	--	--	--	--	--	--	no KO assigned | (RefSeq) AO090010000138; hypothetical protein	hypothetical protein
Novel00905	1.07751	44.9877	108.123	-1.3352	8.93e-08	DOWN	-6.5623	2.04e-28	DOWN	-5.2235	6.28e-13	DOWN	--	--	--	--	--	--	no KO assigned | (RefSeq) hypothetical protein	hypothetical protein AOR_1_1896194 [Aspergillus oryzae RIB40]
Ao3042_07101	11.0063	30.8499	64.2259	-1.128	5.84e-08	DOWN	-2.4582	6.52e-24	DOWN	-1.3267	9.22e-07	DOWN	GO:0071704//GO:0008150//GO:0008152//GO:0044238//GO:0005975	organic substance metabolic process//biological_process//metabolic process//primary metabolic process//carbohydrate metabolic process	--	--	GO:0016829//GO:0016832//GO:0003824//GO:0019842//GO:0003674//GO:0043168//GO:0005488//GO:1901681//GO:0030976//GO:0048037//GO:1901363//GO:0043169//GO:0043167//GO:0097159//GO:0036094//GO:0016830//GO:0050662	lyase activity//aldehyde-lyase activity//catalytic activity//vitamin binding//molecular_function//anion binding//binding//sulfur compound binding//thiamine pyrophosphate binding//cofactor binding//heterocyclic compound binding//cation binding//ion binding//organic cyclic compound binding//small molecule binding//carbon-carbon lyase activity//coenzyme binding	K01621 xylulose-5-phosphate/fructose-6-phosphate phosphoketolase [EC:4.1.2.9 4.1.2.22] | (RefSeq) AO090003000625; phosphoketolase	phosphoketolase
Ao3042_00334	3489.43	743.915	1610.12	-1.184	1.16e-75	DOWN	1.2024	2.28e-162	UP	2.3901	0	UP	GO:0008152//GO:0008150//GO:0055114//GO:0044710//GO:0044699	metabolic process//biological_process//oxidation-reduction process//single-organism metabolic process//single-organism process	--	--	GO:0003674//GO:0003824//GO:0016209//GO:0016491	molecular_function//catalytic activity//antioxidant activity//oxidoreductase activity	K14171 alkyl hydroperoxide reductase 1 [EC:1.11.1.15] | (RefSeq) AO090120000112; peroxiredoxin pmp20	peroxiredoxin
Ao3042_06182	0	62.9491	234.113	-1.965	1.77e-14	DOWN	-7.9938	4.44e-29	DOWN	-6.062	6.82e-10	DOWN	--	--	--	--	--	--	no KO assigned | (RefSeq) AO090001000144; hypothetical protein	hypothetical protein
Ao3042_07340	0.527706	24.8017	71.2809	-1.5932	7.83e-07	DOWN	-6.9911	1.83e-18	DOWN	-5.3943	1.24e-07	DOWN	GO:0043170//GO:0044699//GO:0043549//GO:0044267//GO:0006468//GO:0050789//GO:0050790//GO:0071900//GO:0051338//GO:0042325//GO:1904029//GO:0044237//GO:0060255//GO:0051174//GO:0031399//GO:0044260//GO:0009987//GO:0001932//GO:0019538//GO:0045859//GO:0000079//GO:0044238//GO:0019222//GO:0016310//GO:0019220//GO:0050794//GO:0080090//GO:0043412//GO:0051246//GO:0006796//GO:0006464//GO:0031323//GO:0006793//GO:…	macromolecule metabolic process//single-organism process//regulation of kinase activity//cellular protein metabolic process//protein phosphorylation//regulation of biological process//regulation of catalytic activity//regulation of protein serine/threonine kinase activity//regulation of transferase activity//regulation of phosphorylation//regulation of cyclin-dependent protein kinase activity//ce…	--	--	GO:0005488//GO:0003674//GO:0019900//GO:0005515//GO:0019901//GO:0019899	binding//molecular_function//kinase binding//protein binding//protein kinase binding//enzyme binding	no KO assigned | (RefSeq) AO090020000677; hypothetical protein	hypothetical protein
Ao3042_02031	116.186	20.7266	44.9498	-1.1869	6.77e-05	DOWN	1.4566	5.42e-14	UP	2.6472	2.16e-29	UP	GO:0019438//GO:0010467//GO:0019219//GO:2000112//GO:0008152//GO:1901576//GO:0051252//GO:0031323//GO:0008150//GO:0018130//GO:0071704//GO:0065007//GO:0006807//GO:0032774//GO:0044238//GO:0019222//GO:0050794//GO:0016070//GO:0080090//GO:1903506//GO:2001141//GO:0044260//GO:0034641//GO:0009987//GO:0051171//GO:0031326//GO:0009058//GO:0044237//GO:0097659//GO:0060255//GO:0006355//GO:1901360//GO:0009059//GO:…	aromatic compound biosynthetic process//gene expression//regulation of nucleobase-containing compound metabolic process//regulation of cellular macromolecule biosynthetic process//metabolic process//organic substance biosynthetic process//regulation of RNA metabolic process//regulation of cellular metabolic process//biological_process//heterocycle biosynthetic process//organic substance metabolic…	--	--	GO:1901363//GO:0003676//GO:0003677//GO:0097159//GO:0003674//GO:0005488	heterocyclic compound binding//nucleic acid binding//DNA binding//organic cyclic compound binding//molecular_function//binding	no KO assigned | (RefSeq) AO090701000738; hypothetical protein	hypothetical protein
Novel00247	22.2596	95.8806	233.476	-1.3541	8.21e-17	DOWN	-3.3042	1.27e-52	DOWN	-1.9465	3.01e-14	DOWN	--	--	--	--	--	--	no KO assigned | (RefSeq) F-box domain protein	conserved hypothetical protein [Aspergillus terreus NIH2624]>gi|114190668|gb|EAU32368.1| conserved hypothetical protein [Aspergillus terreus NIH2624]
Ao3042_04254	61.5998	22.117	9.28338	1.1823	0.0006589	UP	2.8168	8.56e-22	UP	1.638	1.09e-10	UP	--	--	--	--	--	--	no KO assigned | (RefSeq) AO090012000884; phosphotransferase family protein	hypothetical protein
Ao3042_10300	1.61097	39.8757	181.506	-2.2565	3.27e-14	DOWN	-6.7294	2.84e-26	DOWN	-4.4692	8.06e-07	DOWN	--	--	--	--	--	--	no KO assigned | (RefSeq) hypothetical protein	hypothetical protein
Ao3042_08098	47.0631	6.35174	20.0292	-1.727	0.0013534	DOWN	1.3191	8.39e-05	UP	3.0496	4.43e-12	UP	GO:0008150//GO:0006810//GO:0051234//GO:0051179	biological_process//transport//establishment of localization//localization	GO:0016020//GO:0005575	membrane//cellular_component	GO:0003674//GO:0005215	molecular_function//transporter activity	no KO assigned | (RefSeq) AO090020000694; MFS peptide transporter	H+/oligopeptide symporter
Ao3042_02566	132.005	0.347232	26.6576	-6.3326	9.06e-13	DOWN	2.3946	3e-31	UP	8.7307	3.08e-48	UP	GO:0034470//GO:0030001//GO:0044710//GO:1901360//GO:0044237//GO:0051234//GO:0043170//GO:0046483//GO:0044699//GO:0006139//GO:1902578//GO:0015672//GO:0051179//GO:0006811//GO:0006725//GO:0090304//GO:0071704//GO:0006812//GO:0034660//GO:0008150//GO:0010467//GO:0006810//GO:0008152//GO:0009987//GO:0034641//GO:0006399//GO:0008033//GO:0044260//GO:0044765//GO:0055114//GO:0006396//GO:0044238//GO:0006807//GO:…	ncRNA processing//metal ion transport//single-organism metabolic process//organic cyclic compound metabolic process//cellular metabolic process//establishment of localization//macromolecule metabolic process//heterocycle metabolic process//single-organism process//nucleobase-containing compound metabolic process//single-organism localization//monovalent inorganic cation transport//localization//i…	--	--	GO:0003824//GO:0003674//GO:1901265//GO:0043168//GO:0005488//GO:0016491//GO:0030246//GO:0048037//GO:0071949//GO:1901363//GO:0097159//GO:0050660//GO:0043167//GO:0036094//GO:0050662//GO:0000166	catalytic activity//molecular_function//nucleoside phosphate binding//anion binding//binding//oxidoreductase activity//carbohydrate binding//cofactor binding//FAD binding//heterocyclic compound binding//organic cyclic compound binding//flavin adenine dinucleotide binding//ion binding//small molecule binding//coenzyme binding//nucleotide binding	no KO assigned | (RefSeq) AO090001000024; radH flavin-dependent halogenase	radH flavin-dependent halogenase
Ao3042_04695	10.8794	153.817	300.494	-1.0362	1.18e-16	DOWN	-4.7011	1.73e-99	DOWN	-3.6613	2.12e-46	DOWN	--	--	--	--	--	--	no KO assigned | (RefSeq) AO090012000520; hypothetical protein	hypothetical protein
Ao3042_03313	4.50848	60.0904	255.294	-2.157	5.56e-18	DOWN	-5.7368	1.63e-36	DOWN	-3.5761	1.67e-08	DOWN	--	--	--	--	--	--	no KO assigned | (RefSeq) AO090102000163; hypothetical protein	hypothetical protein
Ao3042_11750	7.77456	73.1685	145.058	-1.0574	2.84e-07	DOWN	-4.1351	4.9e-36	DOWN	-3.0741	5.65e-16	DOWN	GO:0008150//GO:0008152//GO:0009987//GO:0006091//GO:0006950//GO:0044237//GO:0015979//GO:0019684//GO:0050896	biological_process//metabolic process//cellular process//generation of precursor metabolites and energy//response to stress//cellular metabolic process//photosynthesis//photosynthesis, light reaction//response to stimulus	GO:0042716//GO:0044433//GO:0043229//GO:0044425//GO:0043234//GO:0030076//GO:0044444//GO:0031224//GO:0016020//GO:0005575//GO:0031410//GO:0044422//GO:0043226//GO:0030077//GO:0005623//GO:0016021//GO:0005737//GO:0005622//GO:0044424//GO:0032991//GO:0031982//GO:0044446//GO:0044464	plasma membrane-derived chromatophore//cytoplasmic vesicle part//intracellular organelle//membrane part//protein complex//light-harvesting complex//cytoplasmic part//intrinsic component of membrane//membrane//cellular_component//cytoplasmic vesicle//organelle part//organelle//plasma membrane light-harvesting complex//cell//integral component of membrane//cytoplasm//intracellular//intracellular pa…	GO:0003674//GO:0045156//GO:0009055	molecular_function//electron transporter, transferring electrons within the cyclic electron transport pathway of photosynthesis activity//electron carrier activity	no KO assigned | (RefSeq) AO090138000076; RTA1 domain protein	hypothetical protein
Ao3042_04536	148.05	418.615	812.437	-1.0267	5.55e-31	DOWN	-2.3696	3.19e-116	DOWN	-1.3393	1.92e-32	DOWN	--	--	--	--	--	--	no KO assigned | (RefSeq) AO090005001548; sphingolipid long chain base-responsive protein PIL1	sphingolipid long chain base-responsive protein
Ao3042_08638	9.25836	46.0713	107.315	-1.29	4.06e-17	DOWN	-3.4484	7.23e-60	DOWN	-2.1548	4.91e-18	DOWN	GO:0044710//GO:0065008//GO:0051704//GO:0051701//GO:0008152//GO:0051817//GO:0044403//GO:0044764//GO:0065007//GO:0008150//GO:0044179//GO:0044004//GO:0051801//GO:0052331//GO:0044364//GO:0019836//GO:0051883//GO:0019835//GO:0044003//GO:0031640//GO:0035821//GO:0055114//GO:0044419//GO:0001897//GO:0051818//GO:0009987//GO:0001907//GO:0051715//GO:0001906//GO:0044699	single-organism metabolic process//regulation of biological quality//multi-organism process//interaction with host//metabolic process//modification of morphology or physiology of other organism involved in symbiotic interaction//symbiosis, encompassing mutualism through parasitism//multi-organism cellular process//biological regulation//biological_process//hemolysis in other organism//disruption …	--	--	GO:0016638//GO:1901363//GO:0048037//GO:0003824//GO:0004733//GO:0003674//GO:0010181//GO:0016641//GO:0032553//GO:0097367//GO:0016491//GO:0050662//GO:0000166//GO:1901265//GO:0043167//GO:0097159//GO:0043168//GO:0036094//GO:0005488	oxidoreductase activity, acting on the CH-NH2 group of donors//heterocyclic compound binding//cofactor binding//catalytic activity//pyridoxamine-phosphate oxidase activity//molecular_function//FMN binding//oxidoreductase activity, acting on the CH-NH2 group of donors, oxygen as acceptor//ribonucleotide binding//carbohydrate derivative binding//oxidoreductase activity//coenzyme binding//nucleotide…	no KO assigned | (RefSeq) AO090023000033; pyridoxamine 5'-phosphate oxidase	Asp hemolysin-like protein
Ao3042_03235	1202.08	65.2429	134.806	-1.1171	1.02e-08	DOWN	3.2432	1.64e-280	UP	4.3638	0	UP	GO:0006807//GO:0033014//GO:0033013//GO:0055114//GO:0034641//GO:0009987//GO:1901576//GO:0008152//GO:0019438//GO:0006779//GO:0008150//GO:0018130//GO:0071704//GO:0051188//GO:1901362//GO:0006778//GO:0006725//GO:0044249//GO:1901566//GO:0044699//GO:0046483//GO:0051186//GO:0044237//GO:0009058//GO:1901360//GO:0044710//GO:1901564//GO:0044271	nitrogen compound metabolic process//tetrapyrrole biosynthetic process//tetrapyrrole metabolic process//oxidation-reduction process//cellular nitrogen compound metabolic process//cellular process//organic substance biosynthetic process//metabolic process//aromatic compound biosynthetic process//porphyrin-containing compound biosynthetic process//biological_process//heterocycle biosynthetic proces…	--	--	GO:0016634//GO:0016627//GO:0016491//GO:0003674//GO:0003824//GO:0004109	oxidoreductase activity, acting on the CH-CH group of donors, oxygen as acceptor//oxidoreductase activity, acting on the CH-CH group of donors//oxidoreductase activity//molecular_function//catalytic activity//coproporphyrinogen oxidase activity	K00228 coproporphyrinogen III oxidase [EC:1.3.3.3] | (RefSeq) AO090012000998; coproporphyrinogen-III oxidase	coproporphyrinogen III oxidase CPO/HEM13
Novel00606	1.79915	517.842	1658.23	-1.7492	1.62e-64	DOWN	-9.7615	7.88e-129	DOWN	-8.0088	9.63e-51	DOWN	--	--	--	--	--	--	no KO assigned | (RefSeq) conidiation protein Con-6	conidiation protein Con-6, putative [Aspergillus flavus NRRL3357]>gi|317157153|ref|XP_003190812.1| conidiation protein Con-6 [Aspergillus oryzae RIB40]>gi|220696436|gb|EED52778.1| conidiation protein Con-6, putative [Aspergillus flavus NRRL3357]
Ao3042_01006	134.587	515.601	39.3346	3.6423	2.43e-169	UP	1.8613	2.59e-21	UP	-1.7774	1.94e-86	DOWN	--	--	--	--	--	--	no KO assigned | (RefSeq) AO090009000346; GPI anchored serine-rich protein	GPI anchored serine-rich protein
Ao3042_07354	0.986959	51.21	105.554	-1.1136	6.51e-08	DOWN	-6.6542	1.11e-38	DOWN	-5.537	4.29e-20	DOWN	GO:0043436//GO:0044237//GO:0044710//GO:1901360//GO:1901564//GO:0006082//GO:0052803//GO:0051179//GO:0006725//GO:1902578//GO:0006547//GO:0046483//GO:0044699//GO:0051234//GO:0006810//GO:0008152//GO:1901605//GO:0055085//GO:0044281//GO:0008150//GO:0071704//GO:0044763//GO:0019752//GO:0044238//GO:0006807//GO:0006520//GO:0044765//GO:0009987//GO:0034641	oxoacid metabolic process//cellular metabolic process//single-organism metabolic process//organic cyclic compound metabolic process//organonitrogen compound metabolic process//organic acid metabolic process//imidazole-containing compound metabolic process//localization//cellular aromatic compound metabolic process//single-organism localization//histidine metabolic process//heterocycle metabolic p…	GO:0016021//GO:0031224//GO:0016020//GO:0044425//GO:0005575	integral component of membrane//intrinsic component of membrane//membrane//membrane part//cellular_component	GO:0003674//GO:0003824//GO:0016829//GO:0004398//GO:0016831//GO:0016830	molecular_function//catalytic activity//lyase activity//histidine decarboxylase activity//carboxy-lyase activity//carbon-carbon lyase activity	no KO assigned | (RefSeq) AO090020000658; hypothetical protein	hypothetical protein
Ao3042_08157	136.956	3.08768	42.9489	-3.8681	9.16e-22	DOWN	1.7596	1.17e-27	UP	5.6313	4.01e-76	UP	GO:0080090//GO:0050794//GO:0044238//GO:0097034//GO:0006807//GO:0019222//GO:0019538//GO:0055114//GO:0006950//GO:0051171//GO:0031326//GO:0044260//GO:0070271//GO:0009987//GO:0034641//GO:0006412//GO:0043604//GO:1901576//GO:0008152//GO:0043603//GO:0032268//GO:0071840//GO:2000112//GO:0010467//GO:0008150//GO:0071704//GO:0065007//GO:0010608//GO:0031323//GO:0051246//GO:0006518//GO:0050896//GO:0050789//GO:…	regulation of primary metabolic process//regulation of cellular process//primary metabolic process//mitochondrial respiratory chain complex IV biogenesis//nitrogen compound metabolic process//regulation of metabolic process//protein metabolic process//oxidation-reduction process//response to stress//regulation of nitrogen compound metabolic process//regulation of cellular biosynthetic process//ce…	GO:0044422//GO:0019866//GO:0005740//GO:0005739//GO:0005575//GO:0044444//GO:0016020//GO:0031967//GO:0043229//GO:0031966//GO:0031090//GO:0044464//GO:0044446//GO:0005743//GO:0044429//GO:0043227//GO:0044424//GO:0005622//GO:0005737//GO:0031975//GO:0043231//GO:0005623//GO:0043226	organelle part//organelle inner membrane//mitochondrial envelope//mitochondrion//cellular_component//cytoplasmic part//membrane//organelle envelope//intracellular organelle//mitochondrial membrane//organelle membrane//cell part//intracellular organelle part//mitochondrial inner membrane//mitochondrial part//membrane-bounded organelle//intracellular part//intracellular//cytoplasm//envelope//intrac…	GO:0003723//GO:0046906//GO:0097159//GO:1901363//GO:0020037//GO:0003676//GO:0008135//GO:0016684//GO:0004601//GO:0003743//GO:0016491//GO:0005488//GO:0003674//GO:0003824//GO:0016209	RNA binding//tetrapyrrole binding//organic cyclic compound binding//heterocyclic compound binding//heme binding//nucleic acid binding//translation factor activity, RNA binding//oxidoreductase activity, acting on peroxide as acceptor//peroxidase activity//translation initiation factor activity//oxidoreductase activity//binding//molecular_function//catalytic activity//antioxidant activity	K03782 catalase-peroxidase [EC:1.11.1.21] | (RefSeq) AO090010000722; catalase-peroxidase	catalase
Novel00533	6.20925	61.5528	24.9646	1.2319	2.23e-05	UP	-1.9208	0.00022896	DOWN	-3.1491	2.61e-14	DOWN	--	--	--	--	--	--	--	--
Ao3042_09718	1460.27	42.333	110.872	-1.4591	1.29e-25	DOWN	3.8059	0	UP	5.2686	0	UP	GO:0044710//GO:0044699//GO:0008152//GO:0008150//GO:0055114	single-organism metabolic process//single-organism process//metabolic process//biological_process//oxidation-reduction process	--	--	GO:0003824//GO:0003674//GO:0016705//GO:0005488//GO:0016491//GO:1901363//GO:0005506//GO:0046872//GO:0020037//GO:0046914//GO:0046906//GO:0043167//GO:0097159//GO:0043169	catalytic activity//molecular_function//oxidoreductase activity, acting on paired donors, with incorporation or reduction of molecular oxygen//binding//oxidoreductase activity//heterocyclic compound binding//iron ion binding//metal ion binding//heme binding//transition metal ion binding//tetrapyrrole binding//ion binding//organic cyclic compound binding//cation binding	no KO assigned | (RefSeq) AO090011000415; benzoate 4-monooxygenase cytochrome P450	cytochrome protein
Novel00729	251.409	27.7282	86.3212	-1.7085	7e-08	DOWN	1.6288	1.28e-18	UP	3.3409	1.31e-42	UP	--	--	--	--	--	--	no KO assigned | (RefSeq) hypothetical protein	hypothetical protein AFLA_004140 [Aspergillus flavus NRRL3357]>gi|220691425|gb|EED47773.1| hypothetical protein AFLA_004140 [Aspergillus flavus NRRL3357]
Ao3042_06917	44.6764	6.57013	20.4608	-1.709	0.00075057	DOWN	1.2132	0.00018263	UP	2.9258	4.58e-12	UP	GO:0008152//GO:0016114//GO:1901576//GO:0010467//GO:0044281//GO:0008610//GO:0034660//GO:0008150//GO:0044763//GO:0071704//GO:0019752//GO:0016070//GO:0006807//GO:0006396//GO:0016108//GO:0044238//GO:0055114//GO:0044711//GO:0006399//GO:0008033//GO:0044260//GO:0034641//GO:0006721//GO:0006631//GO:0009987//GO:0009058//GO:0044237//GO:0043436//GO:1901360//GO:0006629//GO:0044710//GO:0046148//GO:0034470//GO:…	metabolic process//terpenoid biosynthetic process//organic substance biosynthetic process//gene expression//small molecule metabolic process//lipid biosynthetic process//ncRNA metabolic process//biological_process//single-organism cellular process//organic substance metabolic process//carboxylic acid metabolic process//RNA metabolic process//nitrogen compound metabolic process//RNA processing//te…	GO:0016020//GO:0031224//GO:0044425//GO:0005575//GO:0016021	membrane//intrinsic component of membrane//membrane part//cellular_component//integral component of membrane	GO:1901363//GO:0071949//GO:0016616//GO:0016709//GO:0048037//GO:0004506//GO:0000166//GO:0050662//GO:0016614//GO:0004497//GO:0036094//GO:0097159//GO:0050660//GO:0043167//GO:0003857//GO:0003674//GO:0003824//GO:0016705//GO:0016491//GO:0005488//GO:0043168//GO:1901265	heterocyclic compound binding//FAD binding//oxidoreductase activity, acting on the CH-OH group of donors, NAD or NADP as acceptor//oxidoreductase activity, acting on paired donors, with incorporation or reduction of molecular oxygen, NAD(P)H as one donor, and incorporation of one atom of oxygen//cofactor binding//squalene monooxygenase activity//nucleotide binding//coenzyme binding//oxidoreductas…	K00480 salicylate hydroxylase [EC:1.14.13.1] | (RefSeq) AO090701000891; FAD dependent oxidoreductase	2-polyprenyl-6-methoxyphenol hydroxylase
Ao3042_10988	0.247637	8.26574	24.6336	-1.6455	0.0013321	DOWN	-6.5497	1.86e-08	DOWN	-4.9006	0.0010902	DOWN	GO:0010467//GO:0019219//GO:2000112//GO:0019438//GO:0046222//GO:0008152//GO:1901576//GO:0051252//GO:0031323//GO:0043385//GO:0044763//GO:0065007//GO:0018130//GO:0071704//GO:0044550//GO:0008150//GO:0019748//GO:0019222//GO:0006807//GO:0044238//GO:0032774//GO:1901376//GO:1903506//GO:0045122//GO:0050794//GO:0080090//GO:0016070//GO:0034641//GO:0009987//GO:0044711//GO:0043386//GO:2001141//GO:0044260//GO:…	gene expression//regulation of nucleobase-containing compound metabolic process//regulation of cellular macromolecule biosynthetic process//aromatic compound biosynthetic process//aflatoxin metabolic process//metabolic process//organic substance biosynthetic process//regulation of RNA metabolic process//regulation of cellular metabolic process//mycotoxin metabolic process//single-organism cellula…	GO:0043229//GO:0005634//GO:0005575//GO:0005622//GO:0043226//GO:0005623//GO:0043231//GO:0044464//GO:0044424//GO:0043227	intracellular organelle//nucleus//cellular_component//intracellular//organelle//cell//intracellular membrane-bounded organelle//cell part//intracellular part//membrane-bounded organelle	GO:1901363//GO:0003676//GO:0003677//GO:0097159//GO:0003674//GO:0005488	heterocyclic compound binding//nucleic acid binding//DNA binding//organic cyclic compound binding//molecular_function//binding	no KO assigned | (RefSeq) AO090001000548; 3-dehydroshikimate dehydratase	sugar phosphate isomerase
Ao3042_11382	28.9927	65.2195	173.886	-1.4849	9.83e-17	DOWN	-2.4978	2.92e-35	DOWN	-1.0093	1.13e-05	DOWN	GO:0044699//GO:0008150//GO:0055114//GO:0008152//GO:0044710	single-organism process//biological_process//oxidation-reduction process//metabolic process//single-organism metabolic process	--	--	--	--	no KO assigned | (RefSeq) AO090102000598; alcohol dehydrogenase	threonine dehydrogenase
Ao3042_05559	114.348	561.005	1166.23	-1.1259	7.38e-23	DOWN	-3.2638	8.72e-98	DOWN	-2.1343	4.73e-33	DOWN	--	--	--	--	--	--	no KO assigned | (RefSeq) AO090011000634; hypothetical protein	hypothetical protein
Ao3042_11245	38.2463	167.987	340.143	-1.0879	1.83e-17	DOWN	-3.0662	5.54e-74	DOWN	-1.9747	4.89e-25	DOWN	GO:0050896//GO:0042742//GO:0009617//GO:0009607//GO:0006952//GO:0006950//GO:0051704//GO:0098542//GO:0009605//GO:0043207//GO:0051707//GO:0008150	response to stimulus//defense response to bacterium//response to bacterium//response to biotic stimulus//defense response//response to stress//multi-organism process//defense response to other organism//response to external stimulus//response to external biotic stimulus//response to other organism//biological_process	GO:0016021//GO:0019867//GO:0005575//GO:0044425//GO:0031224//GO:0016020	integral component of membrane//outer membrane//cellular_component//membrane part//intrinsic component of membrane//membrane	--	--	no KO assigned | (RefSeq) AO090001000373; hypothetical protein	conserved histidine-rich protein
Ao3042_10434	45.7785	12.996	114.558	-3.21	4.5e-31	DOWN	-1.2367	2.17e-11	DOWN	1.9769	9.52e-08	UP	GO:0008152//GO:0008150	metabolic process//biological_process	--	--	GO:0048037//GO:0050662//GO:0003674//GO:0003824//GO:0005488//GO:0016491	cofactor binding//coenzyme binding//molecular_function//catalytic activity//binding//oxidoreductase activity	no KO assigned | (RefSeq) AO090103000212; oxidoreductase, short-chain dehydrogenase/reductase family	dehydrogenase with different specificitie
Ao3042_03080	2.32606	93.8366	256.346	-1.52	6.52e-17	DOWN	-6.6975	2.82e-54	DOWN	-5.1739	2.24e-21	DOWN	--	--	--	--	--	--	no KO assigned | (RefSeq) AO090701000496; hypothetical protein	hypothetical protein
Ao3042_07126	75.7206	183.766	359.924	-1.0399	5.35e-35	DOWN	-2.1624	2.34e-116	DOWN	-1.1188	2.75e-28	DOWN	GO:0051179//GO:0033036//GO:0010876//GO:1902578//GO:0006869//GO:0051234//GO:0044699//GO:0043170//GO:0042157//GO:0044238//GO:0044765//GO:0019538//GO:0071702//GO:0008152//GO:0006810//GO:0071704//GO:0008150	localization//macromolecule localization//lipid localization//single-organism localization//lipid transport//establishment of localization//single-organism process//macromolecule metabolic process//lipoprotein metabolic process//primary metabolic process//single-organism transport//protein metabolic process//organic substance transport//metabolic process//transport//organic substance metabolic pr…	GO:0005576//GO:0005575	extracellular region//cellular_component	GO:0005488//GO:0003674//GO:0008289//GO:0005515//GO:0003677//GO:0097159//GO:1901363//GO:0003676	binding//molecular_function//lipid binding//protein binding//DNA binding//organic cyclic compound binding//heterocyclic compound binding//nucleic acid binding	no KO assigned | (RefSeq) AO090003000594; stress response protein (Ish1)	hypothetical protein
Ao3042_06095	8.60319	2.43806	49.6957	-4.4194	9.28e-40	DOWN	-2.4436	6.82e-26	DOWN	1.9794	0.00036763	UP	GO:0051649//GO:0044238//GO:0061024//GO:0016482//GO:0033036//GO:1901362//GO:0006807//GO:0006997//GO:0016043//GO:0006611//GO:0016125//GO:0051179//GO:0006695//GO:0006725//GO:0070727//GO:1902582//GO:0009116//GO:0006886//GO:0015031//GO:1901617//GO:0034613//GO:0006996//GO:0008203//GO:0016126//GO:0071702//GO:0043170//GO:0044711//GO:0044699//GO:0046483//GO:0051234//GO:0055086//GO:0044283//GO:0009987//GO:…	establishment of localization in cell//primary metabolic process//membrane organization//cytoplasmic transport//macromolecule localization//organic cyclic compound biosynthetic process//nitrogen compound metabolic process//nucleus organization//cellular component organization//protein export from nucleus//sterol metabolic process//localization//cholesterol biosynthetic process//cellular aromatic …	GO:0044446//GO:0044428//GO:0012505//GO:0044422//GO:0044464//GO:0031090//GO:0044424//GO:0005575//GO:0031965//GO:0043227//GO:0005634//GO:0043229//GO:0031967//GO:0016020//GO:0005622//GO:0005737//GO:0043226//GO:0031975//GO:0005623//GO:0043231//GO:0005635	intracellular organelle part//nuclear part//endomembrane system//organelle part//cell part//organelle membrane//intracellular part//cellular_component//nuclear membrane//membrane-bounded organelle//nucleus//intracellular organelle//organelle envelope//membrane//intracellular//cytoplasm//organelle//envelope//cell//intracellular membrane-bounded organelle//nuclear envelope	GO:0004631//GO:0043168//GO:0036094//GO:0005488//GO:0016301//GO:1901265//GO:0043167//GO:0050660//GO:0097159//GO:0050662//GO:0000166//GO:0016491//GO:0003674//GO:0016776//GO:0016772//GO:0048037//GO:0003824//GO:1901363//GO:0016740	phosphomevalonate kinase activity//anion binding//small molecule binding//binding//kinase activity//nucleoside phosphate binding//ion binding//flavin adenine dinucleotide binding//organic cyclic compound binding//coenzyme binding//nucleotide binding//oxidoreductase activity//molecular_function//phosphotransferase activity, phosphate group as acceptor//transferase activity, transferring phosphorus…	no KO assigned | (RefSeq) AO090001000234; phosphoribosyl transferase domain protein	phosphoribosyl transferase domain protein
Novel00137	6.26093	187.709	688.234	-1.9445	3.56e-24	DOWN	-6.6938	2.06e-55	DOWN	-4.7457	2.33e-16	DOWN	--	--	--	--	--	--	no KO assigned | (RefSeq) hypothetical protein	conserved hypothetical protein [Aspergillus flavus NRRL3357]>gi|220700760|gb|EED57098.1| conserved hypothetical protein [Aspergillus flavus NRRL3357]
Ao3042_06306	18.0972	929.52	135.68	2.7062	3.79e-162	UP	-2.8198	2.68e-26	DOWN	-5.5224	3.04e-247	DOWN	GO:0009056//GO:0055114//GO:0009987//GO:0008152//GO:0008150//GO:0006725//GO:0044699//GO:0044237//GO:0019439//GO:0044710//GO:0044248	catabolic process//oxidation-reduction process//cellular process//metabolic process//biological_process//cellular aromatic compound metabolic process//single-organism process//cellular metabolic process//aromatic compound catabolic process//single-organism metabolic process//cellular catabolic process	--	--	GO:0016708//GO:0046914//GO:0051536//GO:0051540//GO:0043169//GO:0043167//GO:0051537//GO:0046872//GO:0005506//GO:0051213//GO:0016491//GO:0005488//GO:0003674//GO:0003824//GO:0016705	oxidoreductase activity, acting on paired donors, with incorporation or reduction of molecular oxygen, NAD(P)H as one donor, and incorporation of two atoms of oxygen into one donor//transition metal ion binding//iron-sulfur cluster binding//metal cluster binding//cation binding//ion binding//2 iron, 2 sulfur cluster binding//metal ion binding//iron ion binding//dioxygenase activity//oxidoreductas…	no KO assigned | (RefSeq) AO090005000367; Rieske 2Fe-2S family protein	Rieske 2Fe-2S family protein
Ao3042_00214	2.42112	138.113	458.929	-1.8025	3.98e-29	DOWN	-7.4799	6.74e-71	DOWN	-5.6738	2.64e-24	DOWN	--	--	--	--	--	--	no KO assigned | (RefSeq) AO090113000154; hypothetical protein	HHE domain protein
Ao3042_05114	3.31828	32.4188	84.4866	-1.452	3.21e-06	DOWN	-4.5836	5.45e-19	DOWN	-3.128	7.97e-07	DOWN	GO:0044249//GO:0006725//GO:1901362//GO:1901617//GO:0046189//GO:0044699//GO:0046148//GO:0044710//GO:0018958//GO:1901360//GO:1901615//GO:0009058//GO:0044237//GO:0042440//GO:0019748//GO:0009987//GO:0042438//GO:0044711//GO:0019438//GO:1901576//GO:0008152//GO:0071704//GO:0006582//GO:0044763//GO:0008150//GO:0044550	cellular biosynthetic process//cellular aromatic compound metabolic process//organic cyclic compound biosynthetic process//organic hydroxy compound biosynthetic process//phenol-containing compound biosynthetic process//single-organism process//pigment biosynthetic process//single-organism metabolic process//phenol-containing compound metabolic process//organic cyclic compound metabolic process//o…	--	--	GO:0005488//GO:0003824//GO:0003674//GO:0016829//GO:0016846//GO:0046914//GO:0043167//GO:0043169//GO:0005507//GO:0046872	binding//catalytic activity//molecular_function//lyase activity//carbon-sulfur lyase activity//transition metal ion binding//ion binding//cation binding//copper ion binding//metal ion binding	no KO assigned | (RefSeq) AO090003001309; hypothetical protein	hypothetical protein
Ao3042_01066	158.452	59.8399	27.7819	1.0369	3.67e-06	UP	2.5984	5.92e-41	UP	1.5651	1.03e-19	UP	GO:0044699//GO:0044710//GO:0055114//GO:0008152//GO:0008150	single-organism process//single-organism metabolic process//oxidation-reduction process//metabolic process//biological_process	--	--	GO:0016491//GO:0060589//GO:0098772//GO:0003674//GO:0030695//GO:0003824//GO:0030234//GO:0005096//GO:0008047	oxidoreductase activity//nucleoside-triphosphatase regulator activity//molecular function regulator//molecular_function//GTPase regulator activity//catalytic activity//enzyme regulator activity//GTPase activator activity//enzyme activator activity	K00128 aldehyde dehydrogenase (NAD+) [EC:1.2.1.3] | (RefSeq) AO090009000417; aldehyde dehydrogenase	aldehyde dehydrogenase
Ao3042_00678	14.6331	50.7216	172.819	-1.8387	3.72e-22	DOWN	-3.4754	2.65e-46	DOWN	-1.6331	1.18e-07	DOWN	GO:0044710//GO:0006629//GO:0044699//GO:0071704//GO:0008150//GO:0008152//GO:0044238	single-organism metabolic process//lipid metabolic process//single-organism process//organic substance metabolic process//biological_process//metabolic process//primary metabolic process	--	--	--	--	K00507 stearoyl-CoA desaturase (Delta-9 desaturase) [EC:1.14.19.1] | (RefSeq) AO090026000799; delta-9 desaturase isoenzyme B	fatty acid desaturase
Ao3042_11421	27.906	11.8983	76.4948	-2.7547	9.62e-31	DOWN	-1.3682	1.07e-14	DOWN	1.3901	4.02e-05	UP	--	--	--	--	--	--	no KO assigned | (RefSeq) AO090011000256; hypothetical protein	hypothetical protein
Ao3042_10210	13.0876	217.249	612.173	-1.5647	7.81e-40	DOWN	-5.4611	2.57e-130	DOWN	-3.8928	9.66e-43	DOWN	GO:0044699//GO:0007600//GO:0044710//GO:1901615//GO:0044237//GO:0050877//GO:0003008//GO:0006071//GO:0044238//GO:0005975//GO:0009987//GO:0007606//GO:0044707//GO:0055114//GO:0044281//GO:0044723//GO:0044262//GO:0032501//GO:0019400//GO:0008152//GO:0019751//GO:0006066//GO:0071704//GO:0044763//GO:0008150	single-organism process//sensory perception//single-organism metabolic process//organic hydroxy compound metabolic process//cellular metabolic process//neurological system process//system process//glycerol metabolic process//primary metabolic process//carbohydrate metabolic process//cellular process//sensory perception of chemical stimulus//single-multicellular organism process//oxidation-reducti…	GO:0005575//GO:0016020	cellular_component//membrane	GO:0004371//GO:0016301//GO:0004871//GO:0005488//GO:0016491//GO:0003824//GO:0003674//GO:0038023//GO:0004872//GO:0060089//GO:0016773//GO:0050662//GO:0016772//GO:0048037//GO:0004888//GO:0016740	glycerone kinase activity//kinase activity//signal transducer activity//binding//oxidoreductase activity//catalytic activity//molecular_function//signaling receptor activity//receptor activity//molecular transducer activity//phosphotransferase activity, alcohol group as acceptor//coenzyme binding//transferase activity, transferring phosphorus-containing groups//cofactor binding//transmembrane sig…	no KO assigned | (RefSeq) AO090005000138; short-chain dehydrogenase	dehydrogenase with different specificitie
Ao3042_08426	23.2228	69.056	3.61952	4.1838	1.97e-13	UP	2.7683	0.00041692	UP	-1.412	1.51e-05	DOWN	GO:0044699//GO:0044710//GO:0055114//GO:0008152//GO:0008150	single-organism process//single-organism metabolic process//oxidation-reduction process//metabolic process//biological_process	--	--	GO:0016491//GO:0003824//GO:0003674	oxidoreductase activity//catalytic activity//molecular_function	no KO assigned | (RefSeq) AO090010000398; gibberellin 3-beta hydroxylase	hypothetical protein
Ao3042_06929	0.940251	12.7668	48.2249	-1.9875	8.22e-13	DOWN	-5.594	2.25e-28	DOWN	-3.6029	1.5e-07	DOWN	--	--	--	--	GO:0003674//GO:0016787//GO:0003824//GO:0004175//GO:0070011//GO:0008237//GO:0008233//GO:0004222	molecular_function//hydrolase activity//catalytic activity//endopeptidase activity//peptidase activity, acting on L-amino acid peptides//metallopeptidase activity//peptidase activity//metalloendopeptidase activity	no KO assigned | (RefSeq) AO090701000876; hypothetical protein	hypothetical protein
Ao3042_02576	240.963	1.82303	23.5599	-3.762	1.68e-05	DOWN	3.441	3.9e-40	UP	7.2066	6.49e-49	UP	GO:0046483//GO:0044699//GO:0043170//GO:0006139//GO:0044267//GO:0006725//GO:0090304//GO:0034470//GO:0044710//GO:0006629//GO:1901360//GO:0009058//GO:0044237//GO:0009987//GO:0034641//GO:0009451//GO:0008033//GO:0044260//GO:0006399//GO:0044711//GO:0019538//GO:0044238//GO:0006396//GO:0006400//GO:0006807//GO:0016070//GO:0006464//GO:0043412//GO:0071704//GO:0008150//GO:0034660//GO:0008610//GO:0010467//GO:…	heterocycle metabolic process//single-organism process//macromolecule metabolic process//nucleobase-containing compound metabolic process//cellular protein metabolic process//cellular aromatic compound metabolic process//nucleic acid metabolic process//ncRNA processing//single-organism metabolic process//lipid metabolic process//organic cyclic compound metabolic process//biosynthetic process//cel…	--	--	GO:0016741//GO:0008175//GO:0008757//GO:0010340//GO:0008168//GO:0008276//GO:0016423//GO:0051998//GO:0003824//GO:0003674//GO:0004719//GO:0008171//GO:0016740//GO:0008176//GO:0008173	transferase activity, transferring one-carbon groups//tRNA methyltransferase activity//S-adenosylmethionine-dependent methyltransferase activity//carboxyl-O-methyltransferase activity//methyltransferase activity//protein methyltransferase activity//tRNA (guanine) methyltransferase activity//protein carboxyl O-methyltransferase activity//catalytic activity//molecular_function//protein-L-isoasparta…	no KO assigned | (RefSeq) O-methyltransferase	hypothetical protein
Novel00854	3.25921	24.2332	108.097	-2.2274	8.7e-20	DOWN	-4.9651	3.9e-38	DOWN	-2.7341	3.53e-07	DOWN	--	--	--	--	GO:0016740//GO:0016772//GO:0016773//GO:0003824//GO:0003674	transferase activity//transferase activity, transferring phosphorus-containing groups//phosphotransferase activity, alcohol group as acceptor//catalytic activity//molecular_function	no KO assigned | (RefSeq) AO090026000085; O-methyltransferase	Uncharacterized conserved protein DUF2278 [Aspergillus flavus AF70]
Ao3042_07102	12.7316	49.7198	98.1342	-1.051	2.48e-08	DOWN	-2.8598	1.03e-32	DOWN	-1.8051	1.98e-11	DOWN	GO:0008152//GO:0044237//GO:0006793//GO:0008150//GO:0006796//GO:0016310//GO:0009987	metabolic process//cellular metabolic process//phosphorus metabolic process//biological_process//phosphate-containing compound metabolic process//phosphorylation//cellular process	GO:0005737//GO:0005622//GO:0044444//GO:0043229//GO:0043231//GO:0005623//GO:0043226//GO:0044464//GO:0043227//GO:0044424//GO:0005575//GO:0005739	cytoplasm//intracellular//cytoplasmic part//intracellular organelle//intracellular membrane-bounded organelle//cell//organelle//cell part//membrane-bounded organelle//intracellular part//cellular_component//mitochondrion	GO:0003824//GO:0016772//GO:0003674//GO:0016740//GO:0016651//GO:0016774//GO:0003954//GO:0016491//GO:0016301	catalytic activity//transferase activity, transferring phosphorus-containing groups//molecular_function//transferase activity//oxidoreductase activity, acting on NAD(P)H//phosphotransferase activity, carboxyl group as acceptor//NADH dehydrogenase activity//oxidoreductase activity//kinase activity	K00925 acetate kinase [EC:2.7.2.1] | (RefSeq) AO090003000624; acetate kinase	acetate kinase
Ao3042_02457	65.5979	1729.72	514.73	1.6786	0	UP	-2.8855	5.15e-177	DOWN	-4.5605	0	DOWN	--	--	--	--	--	--	K19366 spartin | (RefSeq) AO090005001249; protein SPG20	hypothetical protein
Ao3042_00533	9.13937	40.5071	110.372	-1.5162	7.47e-13	DOWN	-3.5076	1.12e-34	DOWN	-1.9877	1.09e-08	DOWN	GO:0044763//GO:0071704//GO:0008150//GO:0019752//GO:0008152//GO:0044281//GO:0009987//GO:0044710//GO:0044237//GO:0043436//GO:0044699//GO:0006082	single-organism cellular process//organic substance metabolic process//biological_process//carboxylic acid metabolic process//metabolic process//small molecule metabolic process//cellular process//single-organism metabolic process//cellular metabolic process//oxoacid metabolic process//single-organism process//organic acid metabolic process	--	--	GO:1901363//GO:0048037//GO:0016830//GO:0030170//GO:0097159//GO:0043167//GO:0016831//GO:0016829//GO:0003824//GO:0003674//GO:0005488//GO:0043168	heterocyclic compound binding//cofactor binding//carbon-carbon lyase activity//pyridoxal phosphate binding//organic cyclic compound binding//ion binding//carboxy-lyase activity//lyase activity//catalytic activity//molecular_function//binding//anion binding	K01580 glutamate decarboxylase [EC:4.1.1.15] | (RefSeq) AO090005000539; glutamate decarboxylase 1	glutamate decarboxylase/sphingosine phosphate lyase
Ao3042_02573	156.077	2.48335	17.4136	-2.8799	5.61e-05	DOWN	3.2506	2.27e-37	UP	6.1341	9.39e-50	UP	GO:0008152//GO:0008150//GO:0055114//GO:0044710//GO:0044699	metabolic process//biological_process//oxidation-reduction process//single-organism metabolic process//single-organism process	--	--	GO:0003824//GO:0003674//GO:0016491	catalytic activity//molecular_function//oxidoreductase activity	no KO assigned | (RefSeq) AO090001000017; gibberellin 2-oxidase	iron/ascorbate family oxidoreductase
Ao3042_03802	250.827	74.9763	9.21078	2.955	3.91e-36	UP	4.8538	1.12e-157	UP	1.9025	2.4e-61	UP	GO:0071704//GO:0008150//GO:0008152//GO:0005975//GO:0044238	organic substance metabolic process//biological_process//metabolic process//carbohydrate metabolic process//primary metabolic process	--	--	GO:0003824//GO:0016787//GO:0003674//GO:0016810	catalytic activity//hydrolase activity//molecular_function//hydrolase activity, acting on carbon-nitrogen (but not peptide) bonds	no KO assigned | (RefSeq) AO090005001484; extracellular serine-rich protein	extracellular serine-rich protein%2C putative
Ao3042_02561	63.4087	4.16597	18.6742	-2.2344	0.001064	DOWN	1.8502	1.38e-07	UP	4.0882	7.12e-16	UP	--	--	--	--	--	--	no KO assigned | (RefSeq) AO090001000030; gliK protein	gliK protein
Ao3042_01842	26.6705	12.8639	2.35044	2.3822	2.54e-05	UP	3.5908	5.13e-13	UP	1.2122	0.00090771	UP	GO:0008152//GO:0071704//GO:0008150//GO:0005975//GO:0044238	metabolic process//organic substance metabolic process//biological_process//carbohydrate metabolic process//primary metabolic process	--	--	GO:0003674//GO:0030246//GO:0005488	molecular_function//carbohydrate binding//binding	K00820 glucosamine--fructose-6-phosphate aminotransferase (isomerizing) [EC:2.6.1.16] | (RefSeq) AO090003001475; glucosamine--fructose-6-phosphate aminotransferase [isomerizing]	glucosamine 6-phosphate synthetase
Ao3042_07027	39.1126	236.384	627.947	-1.4796	7.02e-53	DOWN	-3.9184	2.67e-169	DOWN	-2.4352	4.65e-45	DOWN	GO:1901564//GO:0046128//GO:0044237//GO:0009058//GO:0034220//GO:0009161//GO:0046129//GO:0034654//GO:1901360//GO:0044710//GO:0009206//GO:0042157//GO:0044271//GO:1902600//GO:1901137//GO:0009117//GO:0009142//GO:1901362//GO:0010876//GO:0033036//GO:1901293//GO:0006725//GO:0006811//GO:0015992//GO:0044249//GO:0051179//GO:0015986//GO:0009156//GO:0044699//GO:0046483//GO:0043170//GO:0009141//GO:0009163//GO:…	organonitrogen compound metabolic process//purine ribonucleoside metabolic process//cellular metabolic process//biosynthetic process//ion transmembrane transport//ribonucleoside monophosphate metabolic process//purine ribonucleoside biosynthetic process//nucleobase-containing compound biosynthetic process//organic cyclic compound metabolic process//single-organism metabolic process//purine ribonu…	GO:0005622//GO:0005576//GO:0033177//GO:0005623//GO:0044464//GO:0045259//GO:0032991//GO:0044424//GO:0044425//GO:0043234//GO:0016020//GO:0045263//GO:0016469//GO:0098796//GO:0005575	intracellular//extracellular region//proton-transporting two-sector ATPase complex, proton-transporting domain//cell//cell part//proton-transporting ATP synthase complex//macromolecular complex//intracellular part//membrane part//protein complex//membrane//proton-transporting ATP synthase complex, coupling factor F(o)//proton-transporting two-sector ATPase complex//membrane protein complex//cellu…	GO:0003674//GO:0015078//GO:0022891//GO:0015077//GO:0022890//GO:0008324//GO:0015075//GO:0005488//GO:0005215//GO:0022892//GO:0005515//GO:0008289//GO:0022857	molecular_function//hydrogen ion transmembrane transporter activity//substrate-specific transmembrane transporter activity//monovalent inorganic cation transmembrane transporter activity//inorganic cation transmembrane transporter activity//cation transmembrane transporter activity//ion transmembrane transporter activity//binding//transporter activity//substrate-specific transporter activity//pro…	K13108 smad nuclear-interacting protein 1 | (RefSeq) AO090003000711; FHA domain protein SNIP1	LEA domain protein
Ao3042_08970	157.408	357.077	62.3636	2.4474	6.89e-138	UP	1.4223	3.21e-27	UP	-1.0215	1.47e-49	DOWN	GO:0010467//GO:1901564//GO:0009059//GO:0043603//GO:0015696//GO:0009058//GO:1901576//GO:0044237//GO:0043604//GO:0008152//GO:0006810//GO:0006412//GO:0034645//GO:0044271//GO:0071704//GO:0043043//GO:0008150//GO:0006812//GO:0006811//GO:0051179//GO:0044249//GO:0044267//GO:0006807//GO:0044238//GO:0006518//GO:0034641//GO:0009987//GO:0051234//GO:0044699//GO:0043170//GO:0044260//GO:0044765//GO:1901566//GO:…	gene expression//organonitrogen compound metabolic process//macromolecule biosynthetic process//cellular amide metabolic process//ammonium transport//biosynthetic process//organic substance biosynthetic process//cellular metabolic process//amide biosynthetic process//metabolic process//transport//translation//cellular macromolecule biosynthetic process//cellular nitrogen compound biosynthetic pro…	GO:0043229//GO:0030529//GO:0005737//GO:0016020//GO:0005622//GO:0044444//GO:0043226//GO:0005623//GO:0005840//GO:0044464//GO:0005575//GO:0044424//GO:0032991//GO:0043232//GO:0043228	intracellular organelle//ribonucleoprotein complex//cytoplasm//membrane//intracellular//cytoplasmic part//organelle//cell//ribosome//cell part//cellular_component//intracellular part//macromolecular complex//intracellular non-membrane-bounded organelle//non-membrane-bounded organelle	GO:0008519//GO:0003824//GO:0003674//GO:0003735//GO:0022891//GO:0022890//GO:0022892//GO:0016740//GO:0015077//GO:0008324//GO:0005198//GO:0016742//GO:0031406//GO:0015075//GO:0043167//GO:0043177//GO:0016597//GO:0005488//GO:0005215//GO:0043168//GO:0036094//GO:0016741//GO:0022857	ammonium transmembrane transporter activity//catalytic activity//molecular_function//structural constituent of ribosome//substrate-specific transmembrane transporter activity//inorganic cation transmembrane transporter activity//substrate-specific transporter activity//transferase activity//monovalent inorganic cation transmembrane transporter activity//cation transmembrane transporter activity//…	no KO assigned | (RefSeq) AO090023000411; ammonium transporter	ammonia permease
Ao3042_10137	368.659	177.844	64.8343	1.3857	2.78e-34	UP	2.594	1.61e-140	UP	1.2119	2.62e-42	UP	GO:0008150//GO:0015698//GO:0006810//GO:0006817//GO:1902578//GO:0006820//GO:0044765//GO:0044699//GO:0051234//GO:0051179//GO:0006811	biological_process//inorganic anion transport//transport//phosphate ion transport//single-organism localization//anion transport//single-organism transport//single-organism process//establishment of localization//localization//ion transport	GO:0016020//GO:0005575	membrane//cellular_component	GO:0005315//GO:0022804//GO:0003674//GO:0022857//GO:0005215//GO:0015291//GO:1901677	inorganic phosphate transmembrane transporter activity//active transmembrane transporter activity//molecular_function//transmembrane transporter activity//transporter activity//secondary active transmembrane transporter activity//phosphate transmembrane transporter activity	K14640 solute carrier family 20 (sodium-dependent phosphate transporter) | (RefSeq) AO090005000227; sodium/phosphate symporter	Na+/Pi symporter
Ao3042_08394	241.243	31.4982	116.398	-1.9558	1.05e-43	DOWN	1.138	7.27e-38	UP	3.0974	3.33e-148	UP	GO:0044724//GO:0019752//GO:0006796//GO:1901135//GO:0009179//GO:0008150//GO:0019693//GO:0006793//GO:0071704//GO:0044763//GO:0016052//GO:0009119//GO:0009199//GO:0072521//GO:0044281//GO:0009132//GO:0044723//GO:0009167//GO:1901657//GO:0046496//GO:0008152//GO:0006732//GO:0009259//GO:0046031//GO:0006753//GO:0009150//GO:0009135//GO:0009987//GO:0034641//GO:0009185//GO:0046939//GO:0042278//GO:0006091//GO:…	single-organism carbohydrate catabolic process//carboxylic acid metabolic process//phosphate-containing compound metabolic process//carbohydrate derivative metabolic process//purine ribonucleoside diphosphate metabolic process//biological_process//ribose phosphate metabolic process//phosphorus metabolic process//organic substance metabolic process//single-organism cellular process//carbohydrate c…	--	--	GO:0016740//GO:0016772//GO:0016773//GO:0003872//GO:0003674//GO:0008443//GO:0003824//GO:0016301//GO:0019200	transferase activity//transferase activity, transferring phosphorus-containing groups//phosphotransferase activity, alcohol group as acceptor//6-phosphofructokinase activity//molecular_function//phosphofructokinase activity//catalytic activity//kinase activity//carbohydrate kinase activity	K00850 6-phosphofructokinase 1 [EC:2.7.1.11] | (RefSeq) AO090010000444; 6-phosphofructokinase	pyrophosphate-dependent phosphofructo-1-kinase
Ao3042_05624	705.567	10.3303	85.9522	-3.1267	5.05e-36	DOWN	3.1238	8.83e-281	UP	6.2541	0	UP	GO:0005975//GO:0044238//GO:0008152//GO:0008150//GO:0071704	carbohydrate metabolic process//primary metabolic process//metabolic process//biological_process//organic substance metabolic process	GO:0005576//GO:0005575	extracellular region//cellular_component	GO:0030248//GO:0005488//GO:0001871//GO:0030246//GO:0016787//GO:0003674//GO:0003824//GO:0016798//GO:0030247//GO:0004553	cellulose binding//binding//pattern binding//carbohydrate binding//hydrolase activity//molecular_function//catalytic activity//hydrolase activity, acting on glycosyl bonds//polysaccharide binding//hydrolase activity, hydrolyzing O-glycosyl compounds	K01179 endoglucanase [EC:3.2.1.4] | (RefSeq) AO090011000715; endo-beta-1,4-glucanase A	endoglucanase
Ao3042_01755	3.93468	27.4557	80.8321	-1.6279	2.06e-05	DOWN	-4.274	2.23e-13	DOWN	-2.6425	0.00031728	DOWN	--	--	--	--	GO:0016740//GO:0008080//GO:0016746//GO:0016410//GO:0003824//GO:0003674//GO:0016407//GO:0016747	transferase activity//N-acetyltransferase activity//transferase activity, transferring acyl groups//N-acyltransferase activity//catalytic activity//molecular_function//acetyltransferase activity//transferase activity, transferring acyl groups other than amino-acyl groups	no KO assigned | (RefSeq) AO090701000619; hypothetical protein	hypothetical protein
Ao3042_09814	2.77445	95.9225	235.985	-1.3688	1.27e-08	DOWN	-6.3238	4.97e-31	DOWN	-4.9513	1.59e-13	DOWN	--	--	--	--	--	--	no KO assigned | (RefSeq) AO090011000529; hypothetical protein	hypothetical protein
Ao3042_10779	4.47924	1054.23	2532.12	-1.3342	4.64e-104	DOWN	-9.0563	0	DOWN	-7.7184	9.47e-169	DOWN	--	--	--	--	--	--	no KO assigned | (RefSeq) AO090003000170; hypothetical protein	hypothetical protein
Ao3042_08598	340.348	6.69373	41.3245	-2.6962	8.19e-14	DOWN	3.1285	4.46e-118	UP	5.8283	2.39e-164	UP	GO:0044765//GO:0031326//GO:0051171//GO:0009987//GO:0034641//GO:0044260//GO:2001141//GO:0006352//GO:1903506//GO:0080090//GO:0016070//GO:0050794//GO:0019222//GO:0044238//GO:0032774//GO:0006807//GO:0065007//GO:0071704//GO:0018130//GO:0044763//GO:0008150//GO:0031323//GO:0055085//GO:0006810//GO:0051252//GO:1901576//GO:0008152//GO:2000112//GO:0019219//GO:0010467//GO:0019438//GO:0006139//GO:1902578//GO:…	single-organism transport//regulation of cellular biosynthetic process//regulation of nitrogen compound metabolic process//cellular process//cellular nitrogen compound metabolic process//cellular macromolecule metabolic process//regulation of RNA biosynthetic process//DNA-templated transcription, initiation//regulation of nucleic acid-templated transcription//regulation of primary metabolic proce…	GO:0005575//GO:0031224//GO:0016020//GO:0044425//GO:0016021	cellular_component//intrinsic component of membrane//membrane//membrane part//integral component of membrane	GO:0000988//GO:0022857//GO:0097159//GO:0003677//GO:0000990//GO:0003676//GO:0016987//GO:0001071//GO:1901363//GO:0005488//GO:0005215//GO:0000996//GO:0003700//GO:0003674	transcription factor activity, protein binding//transmembrane transporter activity//organic cyclic compound binding//DNA binding//transcription factor activity, core RNA polymerase binding//nucleic acid binding//sigma factor activity//nucleic acid binding transcription factor activity//heterocyclic compound binding//binding//transporter activity//core DNA-dependent RNA polymerase binding promoter…	no KO assigned | (RefSeq) AO090010000126; MFS monosaccharide transporter	putative transporter
Ao3042_06812	31.0445	129.99	306.755	-1.3088	2.11e-18	DOWN	-3.2181	6.9e-60	DOWN	-1.9057	1.76e-16	DOWN	--	--	--	--	--	--	no KO assigned | (RefSeq) AO090026000180; hypothetical protein	hypothetical protein
Ao3042_09668	36.3612	160.003	333.737	-1.1307	5.52e-16	DOWN	-3.1117	8.34e-64	DOWN	-1.9774	6.36e-21	DOWN	GO:0008150//GO:0006810//GO:0051234//GO:0051179	biological_process//transport//establishment of localization//localization	GO:0016020//GO:0005575	membrane//cellular_component	GO:0003674//GO:0005215	molecular_function//transporter activity	K09885 aquaporin rerated protein, other eukaryote | (RefSeq) AO090011000203; aquaporin	aquaporin
Ao3042_06659	4.29845	39.1517	80.2822	-1.1061	1.72e-05	DOWN	-4.1366	6.25e-24	DOWN	-3.0269	1.95e-10	DOWN	GO:0009987//GO:0044765//GO:0006810//GO:0055085//GO:0008150//GO:0044763//GO:0051179//GO:0044699//GO:0051234//GO:1902578	cellular process//single-organism transport//transport//transmembrane transport//biological_process//single-organism cellular process//localization//single-organism process//establishment of localization//single-organism localization	GO:0005575//GO:0044425//GO:0031224//GO:0016020//GO:0016021	cellular_component//membrane part//intrinsic component of membrane//membrane//integral component of membrane	--	--	no KO assigned | (RefSeq) AO090102000352; catabolite degradation protein	hypothetical protein
Ao3042_00080	21.0505	0.937742	171.436	-7.5844	6.14e-85	DOWN	-2.9392	1.06e-65	DOWN	4.6488	4.85e-12	UP	GO:0006811//GO:0051179//GO:1902578//GO:0051234//GO:0044699//GO:0072511//GO:0030001//GO:0006826//GO:0044765//GO:0000041//GO:0015684//GO:0006810//GO:0070838//GO:0006812//GO:0008150	ion transport//localization//single-organism localization//establishment of localization//single-organism process//divalent inorganic cation transport//metal ion transport//iron ion transport//single-organism transport//transition metal ion transport//ferrous iron transport//transport//divalent metal ion transport//cation transport//biological_process	GO:0016021//GO:0005575//GO:0016020//GO:0031224//GO:0044425	integral component of membrane//cellular_component//membrane//intrinsic component of membrane//membrane part	GO:0001883//GO:0015075//GO:0046915//GO:0008324//GO:0097367//GO:0046873//GO:0019001//GO:0072509//GO:1901265//GO:0005215//GO:0005488//GO:0043168//GO:0003674//GO:0032549//GO:0022890//GO:0035639//GO:0022891//GO:0001882//GO:0032553//GO:0032561//GO:0015093//GO:0032555//GO:0000166//GO:0005525//GO:0022857//GO:0097159//GO:0043167//GO:0036094//GO:0005381//GO:0017076//GO:1901363//GO:0032550//GO:0022892	purine nucleoside binding//ion transmembrane transporter activity//transition metal ion transmembrane transporter activity//cation transmembrane transporter activity//carbohydrate derivative binding//metal ion transmembrane transporter activity//guanyl nucleotide binding//divalent inorganic cation transmembrane transporter activity//nucleoside phosphate binding//transporter activity//binding//ani…	no KO assigned | (RefSeq) AO090011000398; dynamin GTPase	vacuolar sorting protein
Novel00241	0	7.91786	21.0039	-1.4776	6.99e-05	DOWN	-6.7144	4.45e-14	DOWN	-5.2701	2.67e-06	DOWN	--	--	--	--	GO:0003676//GO:1901363//GO:0097159//GO:0005198//GO:0003723//GO:0003674//GO:0005488	nucleic acid binding//heterocyclic compound binding//organic cyclic compound binding//structural molecule activity//RNA binding//molecular_function//binding	--	reverse transcriptase [Aspergillus kawachii IFO 4308]
Ao3042_07351	11.2617	26.9252	56.3698	-1.1361	6.85e-05	DOWN	-2.2369	2.97e-12	DOWN	-1.0973	0.001678	DOWN	--	--	--	--	--	--	no KO assigned | (RefSeq) AO090020000661; protein rds1	hypothetical protein
Ao3042_02549	41.5774	0.154972	10.3455	-6.1309	0.00016582	DOWN	2.0934	4.48e-07	UP	8.2279	1.23e-12	UP	GO:0006508//GO:0071704//GO:0008150//GO:0008152//GO:0019538//GO:0044238//GO:0043170	proteolysis//organic substance metabolic process//biological_process//metabolic process//protein metabolic process//primary metabolic process//macromolecule metabolic process	--	--	GO:0008238//GO:0016805//GO:0003824//GO:0016787//GO:0003674//GO:0008233//GO:0070011	exopeptidase activity//dipeptidase activity//catalytic activity//hydrolase activity//molecular_function//peptidase activity//peptidase activity, acting on L-amino acid peptides	K01273 membrane dipeptidase [EC:3.4.13.19] | (RefSeq) AO090001000042; membrane dipeptidase GliJ-like protein	renal dipeptidase
Ao3042_06916	61.3283	2.03266	20.1991	-3.3829	0.00029852	DOWN	1.6888	4.13e-05	UP	5.0754	1.37e-12	UP	GO:0008152//GO:0008150	metabolic process//biological_process	--	--	GO:0003824//GO:0003674//GO:0016491	catalytic activity//molecular_function//oxidoreductase activity	no KO assigned | (RefSeq) AO090701000892; short chain type dehydrogenase	dehydrogenase with different specificitie
Ao3042_07853	22.8179	229.423	103.718	1.0753	5.16e-24	UP	-2.0978	2.63e-27	DOWN	-3.1695	3.72e-90	DOWN	--	--	--	--	--	--	K19327 anoctamin-10 | (RefSeq) AO090012000168; plasma membrane stress response protein (Ist2)	protein required for meiotic chromosome segregation
Ao3042_05683	5.92185	14.5613	31.3429	-1.1761	6.23e-06	DOWN	-2.3174	4.38e-15	DOWN	-1.1377	0.00046825	DOWN	--	--	--	--	--	--	no KO assigned | (RefSeq) AO090026000519; NTP binding protein	NTP binding protein
Ao3042_11533	170.013	17.8185	48.1385	-1.5039	2.32e-06	DOWN	1.907	5.58e-26	UP	3.4145	5.92e-49	UP	GO:0008610//GO:0008150//GO:0034660//GO:0044763//GO:0071704//GO:0010467//GO:0016114//GO:1901576//GO:0008152//GO:0044711//GO:0044260//GO:0008033//GO:0006399//GO:0034641//GO:0009987//GO:0006721//GO:0055114//GO:0006807//GO:0044238//GO:0016108//GO:0006396//GO:0016070//GO:0034470//GO:0042440//GO:0016116//GO:0046148//GO:0009058//GO:0044237//GO:0006629//GO:1901360//GO:0044710//GO:0046483//GO:0044699//GO:…	lipid biosynthetic process//biological_process//ncRNA metabolic process//single-organism cellular process//organic substance metabolic process//gene expression//terpenoid biosynthetic process//organic substance biosynthetic process//metabolic process//single-organism biosynthetic process//cellular macromolecule metabolic process//tRNA processing//tRNA metabolic process//cellular nitrogen compound…	--	--	GO:0048037//GO:1901363//GO:0071949//GO:0036094//GO:0097159//GO:0050660//GO:0043167//GO:0000166//GO:0050662//GO:0016705//GO:0003674//GO:0003824//GO:0005488//GO:0043168//GO:1901265//GO:0016491	cofactor binding//heterocyclic compound binding//FAD binding//small molecule binding//organic cyclic compound binding//flavin adenine dinucleotide binding//ion binding//nucleotide binding//coenzyme binding//oxidoreductase activity, acting on paired donors, with incorporation or reduction of molecular oxygen//molecular_function//catalytic activity//binding//anion binding//nucleoside phosphate bind…	no KO assigned | (RefSeq) AO090003000831; FAD dependent oxidoreductase	fumarate reductase%2C flavoprotein subunit
Novel01348	78.5999	9.76305	32.8681	-1.8214	9.58e-11	DOWN	1.3444	4.77e-15	UP	3.1694	1.45e-43	UP	--	--	--	--	--	--	--	hypothetical protein HMPREF1120_11008 (mitochondrion) [Exophiala dermatitidis NIH/UT8656]>gi|378725307|gb|EHY51766.1| hypothetical protein HMPREF1120_11008 (mitochondrion) [Exophiala dermatitidis NIH/UT8656]
Ao3042_11785	1.35914	7.05199	17.9227	-1.4158	3.1e-06	DOWN	-3.6344	1.28e-17	DOWN	-2.2151	1.54e-05	DOWN	GO:0008150//GO:0006810//GO:0051234//GO:0051179	biological_process//transport//establishment of localization//localization	GO:0005575//GO:0044425//GO:0016020//GO:0031224//GO:0016021	cellular_component//membrane part//membrane//intrinsic component of membrane//integral component of membrane	GO:0036094//GO:0016818//GO:0016462//GO:0016820//GO:0043167//GO:0015405//GO:0097159//GO:0022857//GO:0005525//GO:0000166//GO:0005524//GO:0032555//GO:0032561//GO:0017111//GO:0003677//GO:0003723//GO:0032553//GO:0016817//GO:0001882//GO:0003676//GO:0042623//GO:0015399//GO:0022804//GO:0032550//GO:0032559//GO:1901363//GO:0017076//GO:0043168//GO:0016887//GO:0005215//GO:0005488//GO:0003924//GO:0042626//GO:…	small molecule binding//hydrolase activity, acting on acid anhydrides, in phosphorus-containing anhydrides//pyrophosphatase activity//hydrolase activity, acting on acid anhydrides, catalyzing transmembrane movement of substances//ion binding//P-P-bond-hydrolysis-driven transmembrane transporter activity//organic cyclic compound binding//transmembrane transporter activity//GTP binding//nucleotide …	no KO assigned | (RefSeq) AO090003000126; ABC transporter	pleiotropic drug resistance proteins (PDR1-15)%2C ABC superfamily
Novel00809	18.6048	60.588	0.51321	6.8133	1.94e-21	UP	5.2666	9.99e-08	UP	-1.5431	7.59e-09	DOWN	GO:0019438//GO:2000112//GO:0019219//GO:0010467//GO:0051252//GO:1901576//GO:0008152//GO:0031323//GO:0008150//GO:0065007//GO:0071704//GO:0018130//GO:0044238//GO:0032774//GO:0006807//GO:0019222//GO:0080090//GO:0016070//GO:0050794//GO:1903506//GO:0044260//GO:2001141//GO:0009987//GO:0034641//GO:0031326//GO:0051171//GO:0060255//GO:0006355//GO:0097659//GO:0044237//GO:0009058//GO:0034654//GO:0009059//GO:…	aromatic compound biosynthetic process//regulation of cellular macromolecule biosynthetic process//regulation of nucleobase-containing compound metabolic process//gene expression//regulation of RNA metabolic process//organic substance biosynthetic process//metabolic process//regulation of cellular metabolic process//biological_process//biological regulation//organic substance metabolic process//h…	GO:0005634//GO:0043229//GO:0005575//GO:0005622//GO:0043226//GO:0005623//GO:0043231//GO:0044464//GO:0044424//GO:0043227	nucleus//intracellular organelle//cellular_component//intracellular//organelle//cell//intracellular membrane-bounded organelle//cell part//intracellular part//membrane-bounded organelle	GO:0001071//GO:0046872//GO:0046914//GO:0043167//GO:0043169//GO:0008270//GO:0003674//GO:0000981//GO:0003700//GO:0005488	nucleic acid binding transcription factor activity//metal ion binding//transition metal ion binding//ion binding//cation binding//zinc ion binding//molecular_function//RNA polymerase II transcription factor activity, sequence-specific DNA binding//transcription factor activity, sequence-specific DNA binding//binding	no KO assigned | (RefSeq) AO090010000334; C6 transcription factor	C6 transcription factor [Talaromyces cellulolyticus]
Ao3042_09947	55.1422	0.720365	17.3166	-4.6574	0.00084289	DOWN	1.7576	0.00032162	UP	6.4186	1.15e-09	UP	--	--	--	--	--	--	no KO assigned | (RefSeq) AO090005000691; hypothetical protein	hypothetical protein
Ao3042_11346	213.318	118.556	892.137	-2.9818	7.67e-128	DOWN	-1.9777	7.6e-87	DOWN	1.0077	9.68e-07	UP	--	--	--	--	GO:0005488//GO:0003674//GO:0005515//GO:0042802	binding//molecular_function//protein binding//identical protein binding	no KO assigned | (RefSeq) AO090701000867; hypothetical protein	hypothetical protein
Ao3042_11061	3.90314	40.6118	117.705	-1.6053	1.91e-14	DOWN	-4.8278	2.09e-42	DOWN	-3.2189	6.2e-13	DOWN	--	--	--	--	--	--	no KO assigned | (RefSeq) AO090001000464; actin filament organization App1-like protein	actin filament organization App1-like protein
Ao3042_01269	10.7969	824.744	2132.25	-1.4405	1.74e-94	DOWN	-7.539	0	DOWN	-6.095	3.38e-139	DOWN	--	--	--	--	--	--	no KO assigned | (RefSeq) AO090009000665; hypothetical protein	hypothetical protein
Ao3042_02577	42.132	0.248422	8.66516	-5.1945	0.00068969	DOWN	2.3682	4.94e-08	UP	7.5663	3.15e-13	UP	--	--	--	--	--	--	no KO assigned | (RefSeq) AO090001000013; N-methyltransferase	hypothetical protein
Ao3042_04902	2.16818	16.4519	38.7961	-1.3077	2e-06	DOWN	-4.0748	5.91e-22	DOWN	-2.7634	4.67e-08	DOWN	GO:0033036//GO:0051179//GO:0006811//GO:0015031//GO:0044699//GO:0051234//GO:1902578//GO:0008104//GO:0006810//GO:0055085//GO:0008150//GO:0006812//GO:0045184//GO:0044763//GO:0071702//GO:0009987//GO:0044765	macromolecule localization//localization//ion transport//protein transport//single-organism process//establishment of localization//single-organism localization//protein localization//transport//transmembrane transport//biological_process//cation transport//establishment of protein localization//single-organism cellular process//organic substance transport//cellular process//single-organism trans…	--	--	GO:0030414//GO:0003674//GO:0098772//GO:0022891//GO:0008324//GO:0015075//GO:0005215//GO:0061134//GO:0004867//GO:0004857//GO:0022892//GO:0008565//GO:0061135//GO:0004866//GO:0030234//GO:0022857	peptidase inhibitor activity//molecular_function//molecular function regulator//substrate-specific transmembrane transporter activity//cation transmembrane transporter activity//ion transmembrane transporter activity//transporter activity//peptidase regulator activity//serine-type endopeptidase inhibitor activity//enzyme inhibitor activity//substrate-specific transporter activity//protein transpo…	no KO assigned | (RefSeq) AO090011000734; cation transporter	Na+/K+ transporter
Ao3042_08768	3.50087	46.9344	159.468	-1.8346	6e-10	DOWN	-5.4228	5.44e-24	DOWN	-3.5846	4.19e-07	DOWN	--	--	--	--	--	--	no KO assigned | (RefSeq) AO090023000172; hypothetical protein	hypothetical protein
Ao3042_00433	4.05497	42.8217	145.077	-1.8305	1.37e-10	DOWN	-5.0744	1.62e-25	DOWN	-3.2403	3.91e-07	DOWN	--	--	GO:0031966//GO:0043229//GO:0031967//GO:0016020//GO:0044444//GO:0005739//GO:0005575//GO:0005740//GO:0044422//GO:0043226//GO:0043231//GO:0005623//GO:0031975//GO:0005622//GO:0005737//GO:0044424//GO:0044429//GO:0043227//GO:0044446//GO:0031090//GO:0044464	mitochondrial membrane//intracellular organelle//organelle envelope//membrane//cytoplasmic part//mitochondrion//cellular_component//mitochondrial envelope//organelle part//organelle//intracellular membrane-bounded organelle//cell//envelope//intracellular//cytoplasm//intracellular part//mitochondrial part//membrane-bounded organelle//intracellular organelle part//organelle membrane//cell part	--	--	no KO assigned | (RefSeq) AO090010000043; hypothetical protein	hypothetical protein
Ao3042_00711	1.66079	14.9814	92.798	-2.701	3.09e-13	DOWN	-5.7176	1.68e-20	DOWN	-3.013	0.0012902	DOWN	--	--	--	--	--	--	no KO assigned | (RefSeq) AO090026000764; hypothetical protein	hypothetical protein
Ao3042_04696	79.5216	274.024	682.609	-1.3868	1.69e-30	DOWN	-3.0151	1.21e-87	DOWN	-1.6246	9.45e-20	DOWN	--	--	--	--	--	--	no KO assigned | (RefSeq) AO090012000521; hypothetical protein	hypothetical protein
Ao3042_04258	178.921	30.8449	61.1821	-1.0582	0.0010588	DOWN	1.6347	1.68e-15	UP	2.6965	3.9e-28	UP	--	--	--	--	GO:0016407//GO:0016747//GO:0003674//GO:0003824//GO:0016746//GO:0016740	acetyltransferase activity//transferase activity, transferring acyl groups other than amino-acyl groups//molecular_function//catalytic activity//transferase activity, transferring acyl groups//transferase activity	no KO assigned | (RefSeq) AO090012000888; hypothetical protein	serine O-acetyltransferase
Ao3042_06094	37.9097	7.43671	266.451	-5.2332	3.42e-46	DOWN	-2.7266	1.55e-31	DOWN	2.5101	6.58e-05	UP	GO:1901362//GO:0006725//GO:0044249//GO:0006139//GO:1901566//GO:0044699//GO:0046483//GO:0009163//GO:0055086//GO:0044237//GO:0009058//GO:1901360//GO:0034654//GO:0044710//GO:0046116//GO:1901564//GO:0044271//GO:1901137//GO:0009116//GO:0006807//GO:0042455//GO:0044238//GO:0044711//GO:1901659//GO:0034641//GO:0009987//GO:0008152//GO:1901576//GO:1901657//GO:0019438//GO:0009119//GO:0044281//GO:1901135//GO:…	organic cyclic compound biosynthetic process//cellular aromatic compound metabolic process//cellular biosynthetic process//nucleobase-containing compound metabolic process//organonitrogen compound biosynthetic process//single-organism process//heterocycle metabolic process//nucleoside biosynthetic process//nucleobase-containing small molecule metabolic process//cellular metabolic process//biosynt…	--	--	GO:0016491//GO:0033739//GO:0003674//GO:0016657//GO:0003824//GO:0016645//GO:0016651//GO:0016646	oxidoreductase activity//preQ1 synthase activity//molecular_function//oxidoreductase activity, acting on NAD(P)H, nitrogenous group as acceptor//catalytic activity//oxidoreductase activity, acting on the CH-NH group of donors//oxidoreductase activity, acting on NAD(P)H//oxidoreductase activity, acting on the CH-NH group of donors, NAD or NADP as acceptor	K01495 GTP cyclohydrolase I [EC:3.5.4.16] | (RefSeq) AO090001000235; GTP cyclohydrolase 1	GTP cyclohydrolase I
Ao3042_01462	40.3243	19.7826	5.78844	1.7029	2.08e-05	UP	2.887	9.5e-16	UP	1.1877	6.08e-05	UP	GO:0006139//GO:0006397//GO:0044699//GO:0046483//GO:0043170//GO:0022414//GO:0090304//GO:0032502//GO:0007275//GO:0006725//GO:0044767//GO:1901360//GO:0044237//GO:0044707//GO:0019538//GO:0016071//GO:0009987//GO:0034641//GO:0044260//GO:0016070//GO:0044238//GO:0006396//GO:0006807//GO:0071704//GO:0006508//GO:0008150//GO:0007548//GO:0003006//GO:0032501//GO:0008152//GO:0046660//GO:0010467	nucleobase-containing compound metabolic process//mRNA processing//single-organism process//heterocycle metabolic process//macromolecule metabolic process//reproductive process//nucleic acid metabolic process//developmental process//multicellular organismal development//cellular aromatic compound metabolic process//single-organism developmental process//organic cyclic compound metabolic process//…	GO:0043227//GO:0044424//GO:0044464//GO:0005623//GO:0043231//GO:0043226//GO:0005622//GO:0005575//GO:0043229//GO:0005634	membrane-bounded organelle//intracellular part//cell part//cell//intracellular membrane-bounded organelle//organelle//intracellular//cellular_component//intracellular organelle//nucleus	GO:0008233//GO:0070011//GO:0017171//GO:0004252//GO:0008236//GO:0003824//GO:0003674//GO:0016787//GO:0004175	peptidase activity//peptidase activity, acting on L-amino acid peptides//serine hydrolase activity//serine-type endopeptidase activity//serine-type peptidase activity//catalytic activity//molecular_function//hydrolase activity//endopeptidase activity	K01279 tripeptidyl-peptidase I [EC:3.4.14.9] | (RefSeq) AO090026000083; aorsin	aorsin
Ao3042_10590	24.2292	379.166	177.051	1.0286	1e-27	UP	-2.7828	1.45e-46	DOWN	-3.8077	4.09e-127	DOWN	--	--	--	--	GO:0003824//GO:0003674//GO:0016787	catalytic activity//molecular_function//hydrolase activity	K01443 N-acetylglucosamine-6-phosphate deacetylase [EC:3.5.1.25] | (RefSeq) AO090103000023; N-acetylglucosamine-6-phosphate deacetylase (NagA)	N-acetyl-glucosamine-6-phosphate deacetylase
Ao3042_02142	0	56.7087	121.318	-1.1672	5.29e-06	DOWN	-7.6685	3.22e-24	DOWN	-6.5345	5.81e-13	DOWN	GO:0006810//GO:0051179//GO:0008150//GO:0051234	transport//localization//biological_process//establishment of localization	GO:0016020//GO:0005575	membrane//cellular_component	GO:0003674//GO:0005215	molecular_function//transporter activity	K03441 aquaglyceroporin related protein, other eukaryote | (RefSeq) AO090026000075; aquaporin	glycerol uptake facilitator
Ao3042_07837	62.2145	854.642	348.538	1.2239	6.18e-70	UP	-2.3994	1.27e-69	DOWN	-3.6197	3.32e-247	DOWN	GO:0044765//GO:0009987//GO:0006810//GO:0055085//GO:0008150//GO:0044763//GO:0051179//GO:1902578//GO:0044699//GO:0051234	single-organism transport//cellular process//transport//transmembrane transport//biological_process//single-organism cellular process//localization//single-organism localization//single-organism process//establishment of localization	GO:0005575//GO:0031224//GO:0016020//GO:0044425//GO:0016021	cellular_component//intrinsic component of membrane//membrane//membrane part//integral component of membrane	--	--	no KO assigned | (RefSeq) AO090012000137; UNC93-like protein	UNC93-like protein
Ao3042_06566	10.4667	35.2493	69.8774	-1.0573	5.98e-06	DOWN	-2.6524	1.83e-20	DOWN	-1.5915	5.72e-07	DOWN	GO:0033014//GO:0006807//GO:0044238//GO:0044765//GO:0055114//GO:0033013//GO:0019538//GO:0034641//GO:0009987//GO:0071702//GO:0008152//GO:1901576//GO:0006810//GO:0019438//GO:0071704//GO:0018130//GO:0008150//GO:0006725//GO:0051179//GO:0044249//GO:1901362//GO:0033036//GO:0010876//GO:1901566//GO:1902578//GO:0006869//GO:0051234//GO:0043170//GO:0046483//GO:0044699//GO:1901360//GO:0044710//GO:0009058//GO:…	tetrapyrrole biosynthetic process//nitrogen compound metabolic process//primary metabolic process//single-organism transport//oxidation-reduction process//tetrapyrrole metabolic process//protein metabolic process//cellular nitrogen compound metabolic process//cellular process//organic substance transport//metabolic process//organic substance biosynthetic process//transport//aromatic compound bios…	GO:0005575//GO:0016020//GO:0031224//GO:0044425//GO:0005576//GO:0016021	cellular_component//membrane//intrinsic component of membrane//membrane part//extracellular region//integral component of membrane	GO:0008289//GO:0000166//GO:0050662//GO:0097159//GO:0036094//GO:1901363//GO:0048037//GO:0016491//GO:0050661//GO:1901265//GO:0016903//GO:0005488//GO:0003824//GO:0003674//GO:0008883//GO:0016620	lipid binding//nucleotide binding//coenzyme binding//organic cyclic compound binding//small molecule binding//heterocyclic compound binding//cofactor binding//oxidoreductase activity//NADP binding//nucleoside phosphate binding//oxidoreductase activity, acting on the aldehyde or oxo group of donors//binding//catalytic activity//molecular_function//glutamyl-tRNA reductase activity//oxidoreductase a…	no KO assigned | (RefSeq) AO090038000462; hypothetical protein	hypothetical protein
Ao3042_06641	0.242428	554.338	227.893	1.2123	1.19e-20	UP	-9.79	3.14e-25	DOWN	-10.999	1.34e-48	DOWN	--	--	--	--	--	--	no KO assigned | (RefSeq) AO090102000334; hypothetical protein	hypothetical protein
Ao3042_03311	2.50222	15.2495	60.4832	-2.0579	1.47e-07	DOWN	-4.5087	1.04e-14	DOWN	-2.4472	0.0018625	DOWN	--	--	GO:0044464//GO:0005575//GO:0044424//GO:0005737//GO:0005622//GO:0005623	cell part//cellular_component//intracellular part//cytoplasm//intracellular//cell	GO:0003690//GO:0003677//GO:0005509//GO:0043167//GO:0097159//GO:0043169//GO:0005488//GO:0003674//GO:0043566//GO:1901363//GO:0003676//GO:0046872	double-stranded DNA binding//DNA binding//calcium ion binding//ion binding//organic cyclic compound binding//cation binding//binding//molecular_function//structure-specific DNA binding//heterocyclic compound binding//nucleic acid binding//metal ion binding	no KO assigned | (RefSeq) AO090102000160; calcium binding protein Caleosin	hypothetical protein
Ao3042_05052	9.12458	99.2225	331.255	-1.8093	1.59e-32	DOWN	-5.0955	1.46e-84	DOWN	-3.2826	9.5e-22	DOWN	GO:0044237//GO:0043436//GO:0006629//GO:0044710//GO:0032787//GO:0044699//GO:0006082//GO:0044255//GO:0008150//GO:0044763//GO:0071704//GO:0019752//GO:0008152//GO:0044281//GO:0055114//GO:0006631//GO:0009987//GO:0044238	cellular metabolic process//oxoacid metabolic process//lipid metabolic process//single-organism metabolic process//monocarboxylic acid metabolic process//single-organism process//organic acid metabolic process//cellular lipid metabolic process//biological_process//single-organism cellular process//organic substance metabolic process//carboxylic acid metabolic process//metabolic process//small mol…	--	--	GO:0016874//GO:0003857//GO:0003674//GO:0003824//GO:0016877//GO:0016491//GO:0005488//GO:1901265//GO:0004616//GO:0008641//GO:1901363//GO:0016616//GO:0048037//GO:0000166//GO:0050662//GO:0016614//GO:0036094//GO:0097159//GO:0051287	ligase activity//3-hydroxyacyl-CoA dehydrogenase activity//molecular_function//catalytic activity//ligase activity, forming carbon-sulfur bonds//oxidoreductase activity//binding//nucleoside phosphate binding//phosphogluconate dehydrogenase (decarboxylating) activity//small protein activating enzyme activity//heterocyclic compound binding//oxidoreductase activity, acting on the CH-OH group of dono…	no KO assigned | (RefSeq) AO090003001376; alcohol dehydrogenase	Zn-dependent alcohol dehydrogenase
Ao3042_09762	242.751	44.9418	17.0256	1.3303	5.28e-05	UP	3.9203	6.81e-64	UP	2.5936	1.74e-42	UP	--	--	--	--	--	--	no KO assigned | (RefSeq) AO090011000461; hypothetical protein	hypothetical protein
Ao3042_10520	8.45273	27.4796	65.2885	-1.3186	1.52e-07	DOWN	-2.8628	2.55e-20	DOWN	-1.5406	1.77e-05	DOWN	GO:0010467//GO:1901576//GO:0016114//GO:0008152//GO:0044763//GO:0071704//GO:0008610//GO:0008150//GO:0034660//GO:0006807//GO:0044238//GO:0006396//GO:0016108//GO:0016070//GO:0034641//GO:0009987//GO:0006721//GO:0044711//GO:0008033//GO:0044260//GO:0006399//GO:0055114//GO:0046148//GO:0006629//GO:1901360//GO:0044710//GO:0044237//GO:0009058//GO:0034470//GO:0016116//GO:0042440//GO:0006725//GO:0044249//GO:…	gene expression//organic substance biosynthetic process//terpenoid biosynthetic process//metabolic process//single-organism cellular process//organic substance metabolic process//lipid biosynthetic process//biological_process//ncRNA metabolic process//nitrogen compound metabolic process//primary metabolic process//RNA processing//tetraterpenoid metabolic process//RNA metabolic process//cellular n…	--	--	GO:0048037//GO:1901363//GO:0043167//GO:0050660//GO:0097159//GO:0036094//GO:0016614//GO:0000166//GO:0050662//GO:0003824//GO:0003674//GO:0016705//GO:1901265//GO:0005488//GO:0043168//GO:0016491	cofactor binding//heterocyclic compound binding//ion binding//flavin adenine dinucleotide binding//organic cyclic compound binding//small molecule binding//oxidoreductase activity, acting on CH-OH group of donors//nucleotide binding//coenzyme binding//catalytic activity//molecular_function//oxidoreductase activity, acting on paired donors, with incorporation or reduction of molecular oxygen//nucl…	no KO assigned | (RefSeq) glucose dehydrogenase	choline dehydrogenase
Ao3042_08612	28.3518	14.2865	750.286	-5.7848	0	DOWN	-4.6393	0	DOWN	1.1491	0.0009948	UP	GO:0008150//GO:0006812//GO:0007264//GO:0044763//GO:0044700//GO:0065007//GO:0023052//GO:0070838//GO:0006810//GO:0015684//GO:0035556//GO:0007165//GO:0044765//GO:0009987//GO:0000041//GO:0050794//GO:0007154//GO:0006826//GO:0051716//GO:0072511//GO:0030001//GO:1902578//GO:0044699//GO:0051234//GO:0050896//GO:0050789//GO:0006811//GO:0051179	biological_process//cation transport//small GTPase mediated signal transduction//single-organism cellular process//single organism signaling//biological regulation//signaling//divalent metal ion transport//transport//ferrous iron transport//intracellular signal transduction//signal transduction//single-organism transport//cellular process//transition metal ion transport//regulation of cellular pr…	GO:0031224//GO:0016020//GO:0044425//GO:0005575//GO:0016021	intrinsic component of membrane//membrane//membrane part//cellular_component//integral component of membrane	GO:0022892//GO:1901363//GO:0032559//GO:0017076//GO:0005381//GO:0032550//GO:0005524//GO:0000166//GO:0005525//GO:0022857//GO:0032555//GO:0015093//GO:0016462//GO:0016818//GO:0036094//GO:0097159//GO:0043167//GO:0001882//GO:0016817//GO:0032553//GO:0032561//GO:0017111//GO:0022890//GO:0035639//GO:0022891//GO:0003674//GO:0016787//GO:0032549//GO:0003824//GO:0046873//GO:0019001//GO:0030554//GO:0005488//GO:…	substrate-specific transporter activity//heterocyclic compound binding//adenyl ribonucleotide binding//purine nucleotide binding//iron ion transmembrane transporter activity//purine ribonucleoside binding//ATP binding//nucleotide binding//GTP binding//transmembrane transporter activity//purine ribonucleotide binding//ferrous iron transmembrane transporter activity//pyrophosphatase activity//hydro…	no KO assigned | (RefSeq) AO090023000006; dynamin	vacuolar sorting protein VPS1%2C dynamin
Ao3042_02946	25.9902	127.316	58.5003	1.0518	1.16e-10	UP	-1.0839	6.19e-06	DOWN	-2.1321	5.47e-27	DOWN	GO:0008150//GO:0044763//GO:0006810//GO:0055085//GO:0044765//GO:0009987//GO:1902578//GO:0044699//GO:0051234//GO:0051179	biological_process//single-organism cellular process//transport//transmembrane transport//single-organism transport//cellular process//single-organism localization//single-organism process//establishment of localization//localization	GO:0016020//GO:0031224//GO:0044425//GO:0005575//GO:0016021	membrane//intrinsic component of membrane//membrane part//cellular_component//integral component of membrane	--	--	no KO assigned | (RefSeq) AO090701000347; hypothetical protein	permease of the major facilitator superfamily
Ao3042_10487	442.05	12.2383	40.5688	-1.7991	2.83e-05	DOWN	3.5324	5.17e-93	UP	5.335	7.22e-115	UP	GO:0071702//GO:0009987//GO:1902580//GO:0044765//GO:0016043//GO:0016482//GO:0007005//GO:1902582//GO:0006996//GO:0006605//GO:0008150//GO:0045184//GO:0071840//GO:0006810//GO:0033365//GO:0044699//GO:0051234//GO:0070585//GO:1902578//GO:0006839//GO:0008104//GO:0051641//GO:0033036//GO:0051649//GO:0051179//GO:0015031//GO:0006886//GO:0006626//GO:0070727//GO:0034613//GO:0046907//GO:0072655//GO:0072594	organic substance transport//cellular process//single-organism cellular localization//single-organism transport//cellular component organization//cytoplasmic transport//mitochondrion organization//single-organism intracellular transport//organelle organization//protein targeting//biological_process//establishment of protein localization//cellular component organization or biogenesis//transport//p…	GO:0005739//GO:0005575//GO:0005740//GO:0098588//GO:0098805//GO:0044422//GO:0031966//GO:0031967//GO:0043229//GO:0016020//GO:0044444//GO:0044424//GO:0043227//GO:0044429//GO:0044446//GO:0031968//GO:0031090//GO:0044464//GO:0043226//GO:0043231//GO:0005623//GO:0031975//GO:0005741//GO:0005622//GO:0005737//GO:0019867	mitochondrion//cellular_component//mitochondrial envelope//bounding membrane of organelle//whole membrane//organelle part//mitochondrial membrane//organelle envelope//intracellular organelle//membrane//cytoplasmic part//intracellular part//membrane-bounded organelle//mitochondrial part//intracellular organelle part//organelle outer membrane//organelle membrane//cell part//organelle//intracellular…	GO:0005515//GO:0005488//GO:0003674	protein binding//binding//molecular_function	K00799 glutathione S-transferase [EC:2.5.1.18] | (RefSeq) AO090103000149; glutathione transferase 1	glutathione S-transferase
Ao3042_00490	5.9251	43.2019	186.925	-2.1834	2.54e-15	DOWN	-4.8929	7.84e-30	DOWN	-2.7059	5.89e-06	DOWN	--	--	GO:0044425//GO:0016021//GO:0031224//GO:0016020//GO:0005575	membrane part//integral component of membrane//intrinsic component of membrane//membrane//cellular_component	GO:0003674//GO:0009055	molecular_function//electron carrier activity	no KO assigned | (RefSeq) AO090005001403; hypothetical protein	hypothetical protein
Ao3042_00944	86.2843	2.533	33.9991	-3.8167	4.03e-19	DOWN	1.4302	9.7e-15	UP	5.2505	4.59e-53	UP	GO:0009847//GO:0031323//GO:0018130//GO:0071704//GO:0065007//GO:0008150//GO:0019219//GO:2000112//GO:0010467//GO:0019438//GO:0051252//GO:0008152//GO:1901576//GO:0009987//GO:0034641//GO:0044260//GO:2001141//GO:0051171//GO:0031326//GO:0019222//GO:0032774//GO:0044238//GO:0006807//GO:1903506//GO:0016070//GO:0080090//GO:0050794//GO:0009889//GO:0034645//GO:0044271//GO:0006351//GO:0010468//GO:1901360//GO:…	spore germination//regulation of cellular metabolic process//heterocycle biosynthetic process//organic substance metabolic process//biological regulation//biological_process//regulation of nucleobase-containing compound metabolic process//regulation of cellular macromolecule biosynthetic process//gene expression//aromatic compound biosynthetic process//regulation of RNA metabolic process//metabol…	GO:0043229//GO:0005634//GO:0044425//GO:0016020//GO:0031224//GO:0005575//GO:0043226//GO:0043231//GO:0005623//GO:0016021//GO:0005622//GO:0044424//GO:0043227//GO:0044464	intracellular organelle//nucleus//membrane part//membrane//intrinsic component of membrane//cellular_component//organelle//intracellular membrane-bounded organelle//cell//integral component of membrane//intracellular//intracellular part//membrane-bounded organelle//cell part	GO:0046872//GO:0001071//GO:0043169//GO:0043167//GO:0008270//GO:0046914//GO:0000981//GO:0003674//GO:0005488//GO:0003700	metal ion binding//nucleic acid binding transcription factor activity//cation binding//ion binding//zinc ion binding//transition metal ion binding//RNA polymerase II transcription factor activity, sequence-specific DNA binding//molecular_function//binding//transcription factor activity, sequence-specific DNA binding	no KO assigned | (RefSeq) AO090003000023; WW domain protein	hypothetical protein
Ao3042_08628	21.6407	4.00523	53.1645	-3.8006	5.28e-12	DOWN	-1.2101	0.00025636	DOWN	2.5941	0.00032224	UP	GO:0008150//GO:0008152	biological_process//metabolic process	--	--	GO:0016740//GO:0016741//GO:0008168//GO:0003674//GO:0003824	transferase activity//transferase activity, transferring one-carbon groups//methyltransferase activity//molecular_function//catalytic activity	no KO assigned | (RefSeq) AO090023000021; methyltransferase family protein	hypothetical protein
Ao3042_11646	27.8534	70.1139	9.04171	2.8849	1.06e-41	UP	1.7098	3.63e-09	UP	-1.1716	6.3e-16	DOWN	GO:0006323//GO:1901360//GO:0044237//GO:0030261//GO:0000278//GO:0071103//GO:1903047//GO:0006725//GO:0090304//GO:0022402//GO:0006397//GO:0044699//GO:0046483//GO:0007059//GO:0043170//GO:1902589//GO:0006139//GO:0000070//GO:0010467//GO:0071840//GO:0000280//GO:0008152//GO:0044763//GO:0007067//GO:0007076//GO:0000819//GO:0071704//GO:0007049//GO:0008150//GO:0016043//GO:0006807//GO:0044238//GO:0006396//GO:…	DNA packaging//organic cyclic compound metabolic process//cellular metabolic process//chromosome condensation//mitotic cell cycle//DNA conformation change//mitotic cell cycle process//cellular aromatic compound metabolic process//nucleic acid metabolic process//cell cycle process//mRNA processing//single-organism process//heterocycle metabolic process//chromosome segregation//macromolecule metabo…	GO:0016021//GO:0000796//GO:0044427//GO:0005622//GO:0043226//GO:0005623//GO:0043231//GO:0044446//GO:0044464//GO:0044424//GO:0032991//GO:0043227//GO:0043232//GO:0043228//GO:0043229//GO:0044425//GO:0043234//GO:0005634//GO:0005694//GO:0044815//GO:0031224//GO:0016020//GO:0000793//GO:0044422//GO:0005575	integral component of membrane//condensin complex//chromosomal part//intracellular//organelle//cell//intracellular membrane-bounded organelle//intracellular organelle part//cell part//intracellular part//macromolecular complex//membrane-bounded organelle//intracellular non-membrane-bounded organelle//non-membrane-bounded organelle//intracellular organelle//membrane part//protein complex//nucleus/…	GO:0003824//GO:0003674//GO:0016787//GO:0004872//GO:0038023//GO:0060089//GO:0022891//GO:0005216//GO:0015267//GO:0004721//GO:0008066//GO:0015075//GO:0005215//GO:0004871//GO:0022838//GO:0005230//GO:0004888//GO:0004970//GO:0022892//GO:0042578//GO:0016791//GO:0022803//GO:0022834//GO:0016788//GO:0022836//GO:0015276//GO:0022857	catalytic activity//molecular_function//hydrolase activity//receptor activity//signaling receptor activity//molecular transducer activity//substrate-specific transmembrane transporter activity//ion channel activity//channel activity//phosphoprotein phosphatase activity//glutamate receptor activity//ion transmembrane transporter activity//transporter activity//signal transducer activity//substrate…	no KO assigned | (RefSeq) AO090026000826; hypothetical protein	hypothetical protein
Ao3042_01331	331.741	61.1738	26.5251	1.1355	1.68e-09	UP	3.7312	3.78e-170	UP	2.5993	1.66e-116	UP	GO:0044238//GO:0043170//GO:0019538//GO:0008152//GO:0008150//GO:0006508//GO:0071704	primary metabolic process//macromolecule metabolic process//protein metabolic process//metabolic process//biological_process//proteolysis//organic substance metabolic process	--	--	GO:0097367//GO:0017111//GO:0004180//GO:0004185//GO:0032553//GO:0016817//GO:0001882//GO:0001883//GO:0017171//GO:0016818//GO:0016887//GO:0036094//GO:0043168//GO:0005488//GO:0016462//GO:0070011//GO:0043167//GO:0097159//GO:0008238//GO:1901265//GO:0000166//GO:0008233//GO:0005524//GO:0032555//GO:0030554//GO:0032549//GO:0003674//GO:0016787//GO:0032550//GO:0003824//GO:0008236//GO:1901363//GO:0032559//GO:…	carbohydrate derivative binding//nucleoside-triphosphatase activity//carboxypeptidase activity//serine-type carboxypeptidase activity//ribonucleotide binding//hydrolase activity, acting on acid anhydrides//nucleoside binding//purine nucleoside binding//serine hydrolase activity//hydrolase activity, acting on acid anhydrides, in phosphorus-containing anhydrides//ATPase activity//small molecule bin…	K01288 carboxypeptidase D [EC:3.4.16.6] | (RefSeq) AO090020000351; serine-type carboxypeptidase F	serine carboxypeptidase
Ao3042_08255	11.2007	56.8971	24.5901	1.1402	2.47e-07	UP	-1.0479	0.0012736	DOWN	-2.1845	2.08e-16	DOWN	--	--	--	--	--	--	no KO assigned | (RefSeq) AO090010000608; hypothetical protein	integral membrane protein
Ao3042_02123	1.31656	31.6845	69.2745	-1.1986	6.18e-05	DOWN	-5.6309	5.05e-20	DOWN	-4.4287	1.44e-09	DOWN	GO:0008152//GO:0008150//GO:0055114//GO:0044710//GO:0044699	metabolic process//biological_process//oxidation-reduction process//single-organism metabolic process//single-organism process	--	--	--	--	no KO assigned | (RefSeq) AO090701000846; quinone oxidoreductase	quinone oxidoreductase
Ao3042_10092	1570.5	225.298	603.698	-1.4921	6.79e-22	DOWN	1.4659	6.42e-52	UP	2.9616	4.38e-128	UP	--	--	--	--	--	--	no KO assigned | (RefSeq) AO090005000278; hypothetical protein	hypothetical protein
Ao3042_04281	2.25998	33.5932	138.165	-2.1102	6.37e-22	DOWN	-5.8474	4.13e-46	DOWN	-3.7335	4.95e-11	DOWN	--	--	--	--	--	--	no KO assigned | (RefSeq) AO090009000116; hypothetical protein	hypothetical protein
Ao3042_01832	0.590571	8.49264	30.0357	-1.8925	3.28e-05	DOWN	-5.5818	3.28e-11	DOWN	-3.6858	0.0010239	DOWN	GO:0044238//GO:0006807//GO:0032324//GO:0019538//GO:0044260//GO:0051189//GO:0009987//GO:1901576//GO:0008152//GO:0006732//GO:0090407//GO:0008150//GO:0006793//GO:0018130//GO:0071704//GO:0006796//GO:0051188//GO:1901362//GO:0044249//GO:0044267//GO:1901566//GO:0046483//GO:0043170//GO:0051186//GO:0019637//GO:0009058//GO:0044237//GO:0043545//GO:1901360//GO:1901564	primary metabolic process//nitrogen compound metabolic process//molybdopterin cofactor biosynthetic process//protein metabolic process//cellular macromolecule metabolic process//prosthetic group metabolic process//cellular process//organic substance biosynthetic process//metabolic process//coenzyme metabolic process//organophosphate biosynthetic process//biological_process//phosphorus metabolic p…	--	--	--	--	K03750 molybdopterin molybdotransferase [EC:2.10.1.1] | (RefSeq) AO090003001488; molybdenum cofactor biosynthesis protein (MoeA)	molybdopterin biosynthesis enzyme
Ao3042_06731	19.4009	131.949	51.6292	1.2836	2.16e-11	UP	-1.3255	1.53e-05	DOWN	-2.6055	8.6e-27	DOWN	GO:0044710//GO:0044699//GO:0008150//GO:0008152//GO:0055114	single-organism metabolic process//single-organism process//biological_process//metabolic process//oxidation-reduction process	--	--	GO:0016705//GO:0008168//GO:0003674//GO:0003824//GO:0016491//GO:0016741//GO:0005488//GO:0020037//GO:0016740//GO:0046872//GO:0005506//GO:1901363//GO:0043169//GO:0043167//GO:0097159//GO:0046906//GO:0046914	oxidoreductase activity, acting on paired donors, with incorporation or reduction of molecular oxygen//methyltransferase activity//molecular_function//catalytic activity//oxidoreductase activity//transferase activity, transferring one-carbon groups//binding//heme binding//transferase activity//metal ion binding//iron ion binding//heterocyclic compound binding//cation binding//ion binding//organic…	no KO assigned | (RefSeq) AO090102000466; N-methyltransferase	hypothetical protein
Ao3042_01484	46.6751	16.1125	6.8977	1.1539	0.00020789	UP	2.845	1.07e-27	UP	1.6947	6.15e-14	UP	--	--	--	--	--	--	no KO assigned | (RefSeq) AO090003001538; integral membrane protein	integral membrane protein
Novel01036	1.08705	314.432	856.957	-1.5166	3.66e-135	DOWN	-9.5361	0	DOWN	-8.0159	1.53e-153	DOWN	GO:0006950//GO:0051276//GO:0034641//GO:0009987//GO:0044260//GO:0006260//GO:0006996//GO:0016043//GO:0006807//GO:0060249//GO:0044238//GO:0044763//GO:0065007//GO:0071704//GO:0008150//GO:1901576//GO:0008152//GO:0071840//GO:0006139//GO:0033554//GO:0044699//GO:0046483//GO:0043170//GO:1902589//GO:0090304//GO:0042592//GO:0000723//GO:0032200//GO:0050896//GO:0006725//GO:0044249//GO:0006281//GO:0034645//GO:…	response to stress//chromosome organization//cellular nitrogen compound metabolic process//cellular process//cellular macromolecule metabolic process//DNA replication//organelle organization//cellular component organization//nitrogen compound metabolic process//anatomical structure homeostasis//primary metabolic process//single-organism cellular process//biological regulation//organic substance m…	GO:0005575//GO:0031981//GO:0070013//GO:0044422//GO:0005694//GO:0043229//GO:0043233//GO:0005634//GO:0043234//GO:0043227//GO:0043228//GO:0043232//GO:0044424//GO:0032991//GO:0044454//GO:0044464//GO:0044428//GO:0044446//GO:0005623//GO:0043231//GO:0031974//GO:0043226//GO:0000228//GO:0005622//GO:0005664//GO:0000808//GO:0044427	cellular_component//nuclear lumen//intracellular organelle lumen//organelle part//chromosome//intracellular organelle//organelle lumen//nucleus//protein complex//membrane-bounded organelle//non-membrane-bounded organelle//intracellular non-membrane-bounded organelle//intracellular part//macromolecular complex//nuclear chromosome part//cell part//nuclear part//intracellular organelle part//cell//i…	GO:0097159//GO:0016462//GO:0016818//GO:0016817//GO:0003677//GO:0017111//GO:0003676//GO:1901363//GO:0004386//GO:0005488//GO:0003678//GO:0003824//GO:0003674//GO:0016787	organic cyclic compound binding//pyrophosphatase activity//hydrolase activity, acting on acid anhydrides, in phosphorus-containing anhydrides//hydrolase activity, acting on acid anhydrides//DNA binding//nucleoside-triphosphatase activity//nucleic acid binding//heterocyclic compound binding//helicase activity//binding//DNA helicase activity//catalytic activity//molecular_function//hydrolase activi…	--	hypothetical protein PMG11_04269 [Penicillium brasilianum]
Novel00845	0.278063	20.398	95.5367	-2.2977	6.18e-12	DOWN	-8.3379	6.38e-19	DOWN	-6.0366	8.78e-06	DOWN	--	--	GO:0005575//GO:0016020	cellular_component//membrane	--	--	no KO assigned | (RefSeq) hypothetical protein	hypothetical protein AOR_1_2064 [Aspergillus oryzae RIB40]
Novel01203	5.53072	72.1318	167.891	-1.2889	4.38e-08	DOWN	-4.8373	2.59e-31	DOWN	-3.5448	1.3e-12	DOWN	--	--	--	--	--	--	no KO assigned | (RefSeq) AO090011000634; hypothetical protein	similar to An04g10120 [Aspergillus kawachii IFO 4308]
Ao3042_00082	32.763	2.20347	180.272	-6.4243	1.46e-27	DOWN	-2.3734	1.33e-16	DOWN	4.0545	1.33e-05	UP	GO:0008150//GO:0010468//GO:0065007//GO:0071704//GO:0018130//GO:0006351//GO:0044271//GO:0009889//GO:0031323//GO:0034645//GO:0097659//GO:0051252//GO:0060255//GO:0006355//GO:0008152//GO:1901576//GO:0044237//GO:0009058//GO:0009059//GO:1901360//GO:0034654//GO:0019438//GO:0019219//GO:2000112//GO:0010467//GO:0031326//GO:0051171//GO:0006139//GO:0044260//GO:0010556//GO:0043170//GO:0046483//GO:2001141//GO:…	biological_process//regulation of gene expression//biological regulation//organic substance metabolic process//heterocycle biosynthetic process//transcription, DNA-templated//cellular nitrogen compound biosynthetic process//regulation of biosynthetic process//regulation of cellular metabolic process//cellular macromolecule biosynthetic process//nucleic acid-templated transcription//regulation of …	GO:0005623//GO:0043231//GO:0043226//GO:0005622//GO:0005634//GO:0043229//GO:0043227//GO:0044424//GO:0005575//GO:0044464	cell//intracellular membrane-bounded organelle//organelle//intracellular//nucleus//intracellular organelle//membrane-bounded organelle//intracellular part//cellular_component//cell part	GO:0046872//GO:0003674//GO:0008270//GO:0005488//GO:0043169//GO:0043167//GO:0046914	metal ion binding//molecular_function//zinc ion binding//binding//cation binding//ion binding//transition metal ion binding	no KO assigned | (RefSeq) AO090011000401; hypothetical protein	hypothetical protein
Ao3042_04467	1477.25	162.866	606.963	-1.968	6.36e-68	DOWN	1.3698	6.98e-93	UP	3.3414	1.93e-291	UP	--	--	--	--	--	--	no KO assigned | (RefSeq) AO090005001622; hypothetical protein	hypothetical protein
Ao3042_11225	18.5229	105.261	219.179	-1.1282	1.65e-12	DOWN	-3.4781	1.44e-53	DOWN	-2.3463	1.81e-19	DOWN	GO:0008152//GO:0008150	metabolic process//biological_process	--	--	GO:0016491//GO:0097159//GO:0005488//GO:1901363//GO:0003824//GO:0003674//GO:0003676	oxidoreductase activity//organic cyclic compound binding//binding//heterocyclic compound binding//catalytic activity//molecular_function//nucleic acid binding	no KO assigned | (RefSeq) AO090672000006; hypothetical protein	hypothetical protein
Ao3042_06931	0.379662	20.241	100.25	-2.3783	2.18e-12	DOWN	-7.9581	1.33e-19	DOWN	-5.5761	1.48e-05	DOWN	GO:0008152//GO:0008150	metabolic process//biological_process	--	--	GO:0003674//GO:0016787//GO:0003824	molecular_function//hydrolase activity//catalytic activity	no KO assigned | (RefSeq) AO090701000874; hypothetical protein	transferrin receptor
Ao3042_03354	193.8	46.2559	93.6499	-1.0877	8.95e-13	DOWN	1.1358	5.49e-26	UP	2.2271	5.93e-68	UP	GO:0044260//GO:0034641//GO:0009987//GO:0016071//GO:0006807//GO:0006396//GO:0032774//GO:0044238//GO:0016070//GO:0000375//GO:0006260//GO:0000398//GO:0006270//GO:0008150//GO:0018130//GO:0071704//GO:0019438//GO:0010467//GO:0008152//GO:1901576//GO:0008380//GO:0000377//GO:0043170//GO:0046483//GO:0006397//GO:0006139//GO:1901362//GO:0006725//GO:0044249//GO:0090304//GO:0044271//GO:0034645//GO:0006261//GO:…	cellular macromolecule metabolic process//cellular nitrogen compound metabolic process//cellular process//mRNA metabolic process//nitrogen compound metabolic process//RNA processing//RNA biosynthetic process//primary metabolic process//RNA metabolic process//RNA splicing, via transesterification reactions//DNA replication//mRNA splicing, via spliceosome//DNA replication initiation//biological_pro…	GO:0044423//GO:0005575//GO:0044422//GO:0005681//GO:0019012//GO:0005634//GO:0043229//GO:0032991//GO:0044424//GO:0043227//GO:0019031//GO:0044446//GO:0036338//GO:0044428//GO:0044464//GO:0043226//GO:0043231//GO:0005623//GO:0030529//GO:0005622	virion part//cellular_component//organelle part//spliceosomal complex//virion//nucleus//intracellular organelle//macromolecular complex//intracellular part//membrane-bounded organelle//viral envelope//intracellular organelle part//viral membrane//nuclear part//cell part//organelle//intracellular membrane-bounded organelle//cell//ribonucleoprotein complex//intracellular	GO:0097159//GO:0005515//GO:0003677//GO:0016779//GO:0003676//GO:0016740//GO:0016772//GO:1901363//GO:0005488//GO:0003887//GO:0003674//GO:0003824//GO:0034061	organic cyclic compound binding//protein binding//DNA binding//nucleotidyltransferase activity//nucleic acid binding//transferase activity//transferase activity, transferring phosphorus-containing groups//heterocyclic compound binding//binding//DNA-directed DNA polymerase activity//molecular_function//catalytic activity//DNA polymerase activity	no KO assigned | (RefSeq) AO090102000205; hypothetical protein	hypothetical protein
Ao3042_02554	570.484	45.1767	277.858	-2.6908	6.03e-50	DOWN	1.1244	1.31e-28	UP	3.8188	2.74e-136	UP	GO:0006725//GO:0090304//GO:0044699//GO:0046483//GO:0043170//GO:0006139//GO:0044710//GO:1901360//GO:0044237//GO:0034470//GO:0044238//GO:0006396//GO:0006807//GO:0016070//GO:0009987//GO:0034641//GO:0008033//GO:0044260//GO:0006399//GO:0055114//GO:0010467//GO:0008152//GO:0071704//GO:0008150//GO:0034660	cellular aromatic compound metabolic process//nucleic acid metabolic process//single-organism process//heterocycle metabolic process//macromolecule metabolic process//nucleobase-containing compound metabolic process//single-organism metabolic process//organic cyclic compound metabolic process//cellular metabolic process//ncRNA processing//primary metabolic process//RNA processing//nitrogen compou…	--	--	GO:1901265//GO:0043168//GO:0005488//GO:0016491//GO:0009055//GO:0003824//GO:0003674//GO:0016787//GO:0016791//GO:0046906//GO:0043167//GO:0050660//GO:0097159//GO:0036094//GO:0016788//GO:0050662//GO:0000166//GO:0048037//GO:0071949//GO:1901363//GO:0042578//GO:0020037	nucleoside phosphate binding//anion binding//binding//oxidoreductase activity//electron carrier activity//catalytic activity//molecular_function//hydrolase activity//phosphatase activity//tetrapyrrole binding//ion binding//flavin adenine dinucleotide binding//organic cyclic compound binding//small molecule binding//hydrolase activity, acting on ester bonds//coenzyme binding//nucleotide binding//c…	no KO assigned | (RefSeq) AO090001000037; thioredoxin reductase GliT	hypothetical protein
Ao3042_11975	1.81821	38.0045	110.779	-1.6135	1.66e-06	DOWN	-5.8424	7.42e-18	DOWN	-4.2253	1.08e-06	DOWN	--	--	--	--	--	--	no KO assigned | (RefSeq) AO090009000087; hypothetical protein	hypothetical protein
Ao3042_03818	439.9	149.253	56.5635	1.3297	6.71e-31	UP	3.0458	5.57e-225	UP	1.7197	9.86e-103	UP	--	--	--	--	GO:0070008//GO:0004175//GO:0008238//GO:0008236//GO:0003824//GO:0016787//GO:0003674//GO:0017171//GO:0004252//GO:0008233//GO:0070011	serine-type exopeptidase activity//endopeptidase activity//exopeptidase activity//serine-type peptidase activity//catalytic activity//hydrolase activity//molecular_function//serine hydrolase activity//serine-type endopeptidase activity//peptidase activity//peptidase activity, acting on L-amino acid peptides	no KO assigned | (RefSeq) AO090005001467; cell wall protein	cell wall protein%2C putative
Ao3042_02579	144.44	9.62109	64.6809	-2.8192	1.15e-18	DOWN	1.2456	2.47e-13	UP	4.0684	4.33e-53	UP	GO:0051234//GO:0051179//GO:0008150//GO:0006810	establishment of localization//localization//biological_process//transport	GO:0016020//GO:0005575	membrane//cellular_component	GO:0003674//GO:0005215	molecular_function//transporter activity	K03305 proton-dependent oligopeptide transporter, POT family | (RefSeq) AO090001000011; oligopeptide transporter	H+/oligopeptide symporter
Ao3042_02555	79.0676	1.30738	22.8075	-4.1948	3.38e-06	DOWN	1.8802	1.75e-08	UP	6.0786	8.83e-20	UP	GO:1901575//GO:0007586//GO:0006629//GO:0044710//GO:0044712//GO:0016042//GO:0044699//GO:0071704//GO:0008150//GO:0008152//GO:0032501//GO:0044707//GO:0009056//GO:0044238	organic substance catabolic process//digestion//lipid metabolic process//single-organism metabolic process//single-organism catabolic process//lipid catabolic process//single-organism process//organic substance metabolic process//biological_process//metabolic process//multicellular organismal process//single-multicellular organism process//catabolic process//primary metabolic process	GO:0005576//GO:0005575	extracellular region//cellular_component	GO:0098772//GO:0003674//GO:0008047//GO:0030234	molecular function regulator//molecular_function//enzyme activator activity//enzyme regulator activity	no KO assigned | (RefSeq) AO090001000036; cmcJ-like methyltransferase	hypothetical protein
Ao3042_07483	87.9467	38.9992	18.2752	1.0235	5.33e-05	UP	2.3533	1.02e-24	UP	1.3335	1.32e-10	UP	--	--	--	--	GO:0016740//GO:0008080//GO:0016746//GO:0016410//GO:0003824//GO:0003674//GO:0016747//GO:0016407	transferase activity//N-acetyltransferase activity//transferase activity, transferring acyl groups//N-acyltransferase activity//catalytic activity//molecular_function//transferase activity, transferring acyl groups other than amino-acyl groups//acetyltransferase activity	no KO assigned | (RefSeq) AO090020000513; hypothetical protein	hypothetical protein
Ao3042_04240	16.2326	75.9895	283.122	-1.9676	3.68e-35	DOWN	-4.0379	1.12e-74	DOWN	-2.0666	1.17e-12	DOWN	--	--	--	--	--	--	no KO assigned | (RefSeq) AO090012000869; aldehyde reductase (AKR1)	aldo/keto reductase family protein
Ao3042_06930	1.38083	119.67	335.176	-1.5559	9e-17	DOWN	-7.8366	7.12e-48	DOWN	-6.2771	6.58e-20	DOWN	--	--	--	--	--	--	no KO assigned | (RefSeq) AO090701000875; hypothetical protein	hypothetical protein
Ao3042_08954	323.821	13.6296	71.7948	-2.4672	1.92e-11	DOWN	2.2598	3.68e-41	UP	4.7307	1.01e-77	UP	GO:0044238//GO:0019538//GO:0008152//GO:0008150//GO:0071704//GO:0006508//GO:0043170	primary metabolic process//protein metabolic process//metabolic process//biological_process//organic substance metabolic process//proteolysis//macromolecule metabolic process	--	--	GO:0004175//GO:0070011//GO:0008233//GO:0016787//GO:0003674//GO:0003824//GO:0004190//GO:0070001	endopeptidase activity//peptidase activity, acting on L-amino acid peptides//peptidase activity//hydrolase activity//molecular_function//catalytic activity//aspartic-type endopeptidase activity//aspartic-type peptidase activity	no KO assigned | (RefSeq) AO090023000393; aspergillopepsin-2 heavy chain	aspergillopepsin-2 heavy chain
Ao3042_08428	84.5795	226.308	13.587	3.9879	1.63e-35	UP	2.7247	2.57e-10	UP	-1.2596	6.04e-12	DOWN	GO:0044237//GO:0008152//GO:0006793//GO:0008150//GO:0006796//GO:0016310//GO:0009987	cellular metabolic process//metabolic process//phosphorus metabolic process//biological_process//phosphate-containing compound metabolic process//phosphorylation//cellular process	--	--	GO:0003674//GO:0003824//GO:0016772//GO:0016740	molecular_function//catalytic activity//transferase activity, transferring phosphorus-containing groups//transferase activity	K02510 4-hydroxy-2-oxoheptanedioate aldolase [EC:4.1.2.52] | (RefSeq) AO090010000393; 2,4-dihydroxyhept-2-ene-1,7-dioic acid aldolase	2%2C4-dihydroxyhept-2-ene-1%2C7-dioic acid aldolase
Novel00099	61.3981	12.8145	172.563	-3.8214	1.58e-115	DOWN	-1.4043	3.73e-41	DOWN	2.4207	1.97e-26	UP	--	--	--	--	GO:0043167//GO:0043169//GO:0046872//GO:0005488//GO:0003674	ion binding//cation binding//metal ion binding//binding//molecular_function	no KO assigned | (RefSeq) hypothetical protein	hypothetical protein AOR_1_664054 [Aspergillus oryzae RIB40]
Ao3042_11444	115.788	22.0793	338.351	-4.0078	1.17e-28	DOWN	-1.4604	4.01e-11	DOWN	2.551	2.46e-07	UP	--	--	--	--	--	--	no KO assigned | (RefSeq) AO090011000284; hypothetical protein	hypothetical protein
Ao3042_10708	176.957	5.65635	83.8755	-3.9604	7.82e-33	DOWN	1.1637	5.46e-15	UP	5.1277	2e-75	UP	GO:0016043//GO:0009987//GO:0044419//GO:0071840//GO:0051704//GO:0019058//GO:0044764//GO:0008150//GO:0016032//GO:0019069//GO:0022607//GO:0019068//GO:0044403//GO:0044085	cellular component organization//cellular process//interspecies interaction between organisms//cellular component organization or biogenesis//multi-organism process//viral life cycle//multi-organism cellular process//biological_process//viral process//viral capsid assembly//cellular component assembly//virion assembly//symbiosis, encompassing mutualism through parasitism//cellular component bioge…	GO:0018995//GO:0005575//GO:0043657//GO:0033647//GO:0033646//GO:0033643//GO:0042025//GO:0044216//GO:0043656//GO:0044215//GO:0033648//GO:0044217	host//cellular_component//host cell//host intracellular organelle//host intracellular part//host cell part//host cell nucleus//other organism cell//intracellular region of host//other organism//host intracellular membrane-bounded organelle//other organism part	--	--	no KO assigned | (RefSeq) AO090003000249; hypothetical protein	hypothetical protein
Ao3042_03081	0.399521	21.5764	60.7617	-1.5638	0.00013577	DOWN	-7.1622	8.42e-12	DOWN	-5.5948	2.8e-05	DOWN	--	--	--	--	--	--	no KO assigned | (RefSeq) AO090701000498; hypothetical protein	Zn-dependent hydrolase
Ao3042_10184	37.9474	20.6346	7.99215	1.2983	0.00020591	UP	2.3339	1.26e-12	UP	1.0392	0.00042931	UP	GO:0044710//GO:1902578//GO:0044699//GO:0051234//GO:0051179//GO:0008150//GO:0044763//GO:0008152//GO:0006810//GO:0055085//GO:0055114//GO:0044765//GO:0009987	single-organism metabolic process//single-organism localization//single-organism process//establishment of localization//localization//biological_process//single-organism cellular process//metabolic process//transport//transmembrane transport//oxidation-reduction process//single-organism transport//cellular process	GO:0016021//GO:0031224//GO:0016020//GO:0044425//GO:0005575	integral component of membrane//intrinsic component of membrane//membrane//membrane part//cellular_component	GO:0003674//GO:0003824//GO:0016491//GO:0016655//GO:0016651	molecular_function//catalytic activity//oxidoreductase activity//oxidoreductase activity, acting on NAD(P)H, quinone or similar compound as acceptor//oxidoreductase activity, acting on NAD(P)H	no KO assigned | (RefSeq) AO090005000166; siderochrome-iron transporter	putative transporter
Ao3042_08269	0.0387133	11.2921	47.3752	-2.1389	4.71e-15	DOWN	-10.171	5.49e-21	DOWN	-8.028	1.56e-07	DOWN	GO:0097659//GO:0060255//GO:0006355//GO:0044237//GO:0009058//GO:0009059//GO:1901360//GO:0034654//GO:0044271//GO:0009889//GO:0034645//GO:0010468//GO:0006351//GO:1901362//GO:0044249//GO:0006725//GO:0050789//GO:0090304//GO:0010556//GO:0043170//GO:0046483//GO:0006139//GO:0019438//GO:0019219//GO:2000112//GO:0010467//GO:0051252//GO:0008152//GO:1901576//GO:0031323//GO:0008150//GO:0065007//GO:0071704//GO:…	nucleic acid-templated transcription//regulation of macromolecule metabolic process//regulation of transcription, DNA-templated//cellular metabolic process//biosynthetic process//macromolecule biosynthetic process//organic cyclic compound metabolic process//nucleobase-containing compound biosynthetic process//cellular nitrogen compound biosynthetic process//regulation of biosynthetic process//cel…	--	--	GO:0003674//GO:0043565//GO:0003700//GO:0005488//GO:0001071//GO:1901363//GO:0003676//GO:0003677//GO:0097159	molecular_function//sequence-specific DNA binding//transcription factor activity, sequence-specific DNA binding//binding//nucleic acid binding transcription factor activity//heterocyclic compound binding//nucleic acid binding//DNA binding//organic cyclic compound binding	K17862 linoleate 10R-lipoxygenase [EC:1.13.11.62] | (RefSeq) AO090010000591; fatty acid oxygenase	peroxidase/oxygenase
Ao3042_00645	37.6905	532.274	188.708	1.4259	1.42e-88	UP	-2.2373	1.62e-57	DOWN	-3.6596	1.85e-254	DOWN	GO:0016070//GO:0006400//GO:0006807//GO:0044238//GO:0006396//GO:0002098//GO:0044260//GO:0008033//GO:0006399//GO:0034641//GO:0009451//GO:0009987//GO:0008152//GO:0002097//GO:0010467//GO:0008150//GO:0034660//GO:0071704//GO:0043412//GO:0090304//GO:0006725//GO:0006139//GO:0046483//GO:0043170//GO:0044237//GO:0034227//GO:1901360//GO:0034470	RNA metabolic process//tRNA modification//nitrogen compound metabolic process//primary metabolic process//RNA processing//tRNA wobble uridine modification//cellular macromolecule metabolic process//tRNA processing//tRNA metabolic process//cellular nitrogen compound metabolic process//RNA modification//cellular process//metabolic process//tRNA wobble base modification//gene expression//biological_…	--	--	GO:0003723//GO:0097159//GO:1901363//GO:0000049//GO:0016772//GO:0016740//GO:0016779//GO:0003676//GO:0005488//GO:0070566//GO:0003674//GO:0003824//GO:0004810	RNA binding//organic cyclic compound binding//heterocyclic compound binding//tRNA binding//transferase activity, transferring phosphorus-containing groups//transferase activity//nucleotidyltransferase activity//nucleic acid binding//binding//adenylyltransferase activity//molecular_function//catalytic activity//tRNA adenylyltransferase activity	K14169 cytoplasmic tRNA 2-thiolation protein 2 | (RefSeq) AO090120000360; cytoplasmic tRNA 2-thiolation protein 2	PH domain protein
Ao3042_09861	1353.8	515.615	225.607	1.1224	3.12e-26	UP	2.6717	5.25e-188	UP	1.5529	1.05e-83	UP	--	--	--	--	--	--	K00365 urate oxidase [EC:1.7.3.3] | (RefSeq) AO090011000588; uricase	uricase
Ao3042_08356	409.987	27.0017	8.97402	1.5191	9.15e-05	UP	5.6003	3.61e-158	UP	4.0847	2.12e-139	UP	GO:0009987//GO:0044711//GO:0044238//GO:0071704//GO:0044763//GO:0008150//GO:0008610//GO:1901576//GO:0008152//GO:0008299//GO:0044699//GO:0006720//GO:0044249//GO:0044255//GO:0044710//GO:0006629//GO:0009058//GO:0044237	cellular process//single-organism biosynthetic process//primary metabolic process//organic substance metabolic process//single-organism cellular process//biological_process//lipid biosynthetic process//organic substance biosynthetic process//metabolic process//isoprenoid biosynthetic process//single-organism process//isoprenoid metabolic process//cellular biosynthetic process//cellular lipid meta…	--	--	GO:0016746//GO:0016740//GO:0046912//GO:0004421//GO:0003824//GO:0003674	transferase activity, transferring acyl groups//transferase activity//transferase activity, transferring acyl groups, acyl groups converted into alkyl on transfer//hydroxymethylglutaryl-CoA synthase activity//catalytic activity//molecular_function	K01641 hydroxymethylglutaryl-CoA synthase [EC:2.3.3.10] | (RefSeq) AO090010000487; hydroxymethylglutaryl-CoA synthase	hydroxymethylglutaryl-CoA synthase
Ao3042_07661	1.54136	18.3826	48.3634	-1.4657	0.00042163	DOWN	-4.8851	1.38e-11	DOWN	-3.4158	0.00013343	DOWN	--	--	--	--	GO:0003674//GO:0005488//GO:1901363//GO:0003725//GO:0003676//GO:0003723//GO:0097159	molecular_function//binding//heterocyclic compound binding//double-stranded RNA binding//nucleic acid binding//RNA binding//organic cyclic compound binding	no KO assigned | (RefSeq) AO090138000013; expressed protein	hypothetical protein
Ao3042_10989	0.287012	19.4884	86.4313	-2.219	5.47e-19	DOWN	-8.1477	1.44e-32	DOWN	-5.9251	1.4e-09	DOWN	GO:0010467//GO:0044281//GO:0019219//GO:2000112//GO:0019438//GO:0046168//GO:0006753//GO:0006732//GO:0008152//GO:1901576//GO:0051252//GO:0046496//GO:0006796//GO:0051156//GO:0006739//GO:0031323//GO:0019752//GO:0044763//GO:0065007//GO:0071704//GO:0018130//GO:0019693//GO:0006793//GO:1901135//GO:0008150//GO:0019222//GO:0006807//GO:0009056//GO:0019362//GO:0044238//GO:0032774//GO:1903506//GO:0050794//GO:…	gene expression//small molecule metabolic process//regulation of nucleobase-containing compound metabolic process//regulation of cellular macromolecule biosynthetic process//aromatic compound biosynthetic process//glycerol-3-phosphate catabolic process//nucleoside phosphate metabolic process//coenzyme metabolic process//metabolic process//organic substance biosynthetic process//regulation of RNA …	GO:0043229//GO:0005634//GO:0005575//GO:0005622//GO:0043226//GO:0005623//GO:0043231//GO:0044464//GO:0044424//GO:0043227	intracellular organelle//nucleus//cellular_component//intracellular//organelle//cell//intracellular membrane-bounded organelle//cell part//intracellular part//membrane-bounded organelle	GO:0048037//GO:0016616//GO:1901363//GO:0008677//GO:0051287//GO:0097159//GO:0036094//GO:0016614//GO:0000166//GO:0050662//GO:0003824//GO:0003857//GO:0003674//GO:0004616//GO:1901265//GO:0005488//GO:0016491//GO:0050661	cofactor binding//oxidoreductase activity, acting on the CH-OH group of donors, NAD or NADP as acceptor//heterocyclic compound binding//2-dehydropantoate 2-reductase activity//NAD binding//organic cyclic compound binding//small molecule binding//oxidoreductase activity, acting on CH-OH group of donors//nucleotide binding//coenzyme binding//catalytic activity//3-hydroxyacyl-CoA dehydrogenase activ…	K00033 6-phosphogluconate dehydrogenase [EC:1.1.1.44 1.1.1.343] | (RefSeq) AO090001000547; 6-phosphogluconate dehydrogenase, decarboxylating	6-phosphogluconate dehydrogenase
Ao3042_05700	103.639	236.16	458.864	-1.0284	3.02e-29	DOWN	-2.0599	4.26e-93	DOWN	-1.0279	7.94e-22	DOWN	GO:0044699//GO:0044763//GO:0008150//GO:0007049//GO:0009987	single-organism process//single-organism cellular process//biological_process//cell cycle//cellular process	--	--	GO:0003674//GO:0005488//GO:0005515	molecular_function//binding//protein binding	no KO assigned | (RefSeq) AO090026000501; hypothetical protein	hypothetical protein
Ao3042_03690	296.132	3.83846	22.6861	-2.6333	9.65e-05	DOWN	3.7929	1.07e-62	UP	6.4298	1.54e-73	UP	GO:0044281//GO:0008152//GO:1901576//GO:0019752//GO:0071704//GO:0044763//GO:0008150//GO:0008610//GO:0044238//GO:0006631//GO:0009987//GO:0044711//GO:0055114//GO:0046394//GO:0044710//GO:0006629//GO:0043436//GO:0072330//GO:0044237//GO:0009058//GO:0006633//GO:0044249//GO:0016053//GO:0044255//GO:0006082//GO:0044283//GO:0044699//GO:0032787	small molecule metabolic process//metabolic process//organic substance biosynthetic process//carboxylic acid metabolic process//organic substance metabolic process//single-organism cellular process//biological_process//lipid biosynthetic process//primary metabolic process//fatty acid metabolic process//cellular process//single-organism biosynthetic process//oxidation-reduction process//carboxylic…	--	--	GO:0046872//GO:0005506//GO:0046914//GO:0043169//GO:0043167//GO:0003824//GO:0003674//GO:0005488//GO:0016491	metal ion binding//iron ion binding//transition metal ion binding//cation binding//ion binding//catalytic activity//molecular_function//binding//oxidoreductase activity	no KO assigned | (RefSeq) AO090005001107; C-5 sterol desaturase	sterol C5 desaturase
Ao3042_09572	0.287696	15.9725	43.8532	-1.5272	5.55e-09	DOWN	-7.1654	2.16e-26	DOWN	-5.6346	4.04e-11	DOWN	GO:0034645//GO:0009058//GO:0044237//GO:1901360//GO:0009059//GO:0006259//GO:0006629//GO:0044710//GO:0043170//GO:0046483//GO:0044699//GO:0051234//GO:0006139//GO:0044255//GO:0006725//GO:0051179//GO:0044249//GO:0030259//GO:0090304//GO:0008150//GO:0044763//GO:0071704//GO:0030258//GO:0044723//GO:0008152//GO:1901576//GO:0006810//GO:0044260//GO:0034641//GO:0009987//GO:0070085//GO:0006807//GO:0044238//GO:…	cellular macromolecule biosynthetic process//biosynthetic process//cellular metabolic process//organic cyclic compound metabolic process//macromolecule biosynthetic process//DNA metabolic process//lipid metabolic process//single-organism metabolic process//macromolecule metabolic process//heterocycle metabolic process//single-organism process//establishment of localization//nucleobase-containing …	GO:0016020//GO:0005575	membrane//cellular_component	GO:0016758//GO:0003678//GO:0035639//GO:0016787//GO:0003674//GO:0032549//GO:0003824//GO:0005215//GO:0005488//GO:0043168//GO:0016887//GO:1901265//GO:0008094//GO:0004386//GO:0030554//GO:0097367//GO:0001883//GO:0070035//GO:0003676//GO:0042623//GO:0016740//GO:0043130//GO:0032550//GO:0016757//GO:0032559//GO:1901363//GO:0032182//GO:0017076//GO:0016462//GO:0036094//GO:0016818//GO:0097159//GO:0043167//GO:…	transferase activity, transferring hexosyl groups//DNA helicase activity//purine ribonucleoside triphosphate binding//hydrolase activity//molecular_function//ribonucleoside binding//catalytic activity//transporter activity//binding//anion binding//ATPase activity//nucleoside phosphate binding//DNA-dependent ATPase activity//helicase activity//adenyl nucleotide binding//carbohydrate derivative bin…	no KO assigned | (RefSeq) AO090011000086; glycosyltransferase family 28	UDP-glucuronosyl and UDP-glucosyl transferase
Ao3042_01825	22.6551	59.1977	142.671	-1.3392	3.25e-10	DOWN	-2.5682	4.46e-25	DOWN	-1.2254	1.45e-05	DOWN	GO:0006082//GO:0006553//GO:0008652//GO:0016053//GO:0044238//GO:1901362//GO:0006807//GO:1901607//GO:0006520//GO:0009067//GO:0044249//GO:0055114//GO:0043648//GO:1901566//GO:0009085//GO:0008202//GO:0044711//GO:0046451//GO:0044699//GO:0009089//GO:0044283//GO:0009987//GO:0043436//GO:0008152//GO:1901576//GO:0044237//GO:0009058//GO:0006694//GO:0046394//GO:0044710//GO:1901360//GO:0006629//GO:1901605//GO:…	organic acid metabolic process//lysine metabolic process//cellular amino acid biosynthetic process//organic acid biosynthetic process//primary metabolic process//organic cyclic compound biosynthetic process//nitrogen compound metabolic process//alpha-amino acid biosynthetic process//cellular amino acid metabolic process//aspartate family amino acid biosynthetic process//cellular biosynthetic proc…	GO:0005575//GO:0005576	cellular_component//extracellular region	GO:0051287//GO:0005515//GO:0016627//GO:0050662//GO:0000166//GO:0008839//GO:0016491//GO:0016614//GO:0036094//GO:0005488//GO:1901265//GO:0016903//GO:0097159//GO:0005102//GO:1901363//GO:0005184//GO:0016229//GO:0016616//GO:0003674//GO:0003854//GO:0048037//GO:0003824//GO:0016620//GO:0016628//GO:0005179//GO:0033764	NAD binding//protein binding//oxidoreductase activity, acting on the CH-CH group of donors//coenzyme binding//nucleotide binding//4-hydroxy-tetrahydrodipicolinate reductase//oxidoreductase activity//oxidoreductase activity, acting on CH-OH group of donors//small molecule binding//binding//nucleoside phosphate binding//oxidoreductase activity, acting on the aldehyde or oxo group of donors//organic…	no KO assigned | (RefSeq) AO090003001495; UDP-galactose 4-epimerase	nucleoside-diphosphate-sugar epimerase
Ao3042_06963	8.05658	37.3389	119.738	-1.7512	4.03e-06	DOWN	-3.807	3.4e-13	DOWN	-2.0522	0.0019891	DOWN	--	--	--	--	--	--	no KO assigned | (RefSeq) cinnamoyl-CoA reductase	cinnamoyl-CoA reductase
Ao3042_01384	11.1686	72.0375	139.144	-1.0198	1.31e-08	DOWN	-3.5525	1.56e-42	DOWN	-2.529	1.01e-17	DOWN	GO:0006082//GO:0044238//GO:0044255//GO:0055114//GO:0032787//GO:0044699//GO:0009987//GO:0006631//GO:0043436//GO:0044237//GO:0008152//GO:0044710//GO:0006629//GO:0044281//GO:0008150//GO:0071704//GO:0044763//GO:0019752	organic acid metabolic process//primary metabolic process//cellular lipid metabolic process//oxidation-reduction process//monocarboxylic acid metabolic process//single-organism process//cellular process//fatty acid metabolic process//oxoacid metabolic process//cellular metabolic process//metabolic process//single-organism metabolic process//lipid metabolic process//small molecule metabolic proces…	--	--	GO:0050662//GO:0016491//GO:0016614//GO:0005488//GO:0016616//GO:0003674//GO:0003857//GO:0048037//GO:0003824	coenzyme binding//oxidoreductase activity//oxidoreductase activity, acting on CH-OH group of donors//binding//oxidoreductase activity, acting on the CH-OH group of donors, NAD or NADP as acceptor//molecular_function//3-hydroxyacyl-CoA dehydrogenase activity//cofactor binding//catalytic activity	no KO assigned | (RefSeq) AO090020000287; short-chain dehydrogenase	dehydrogenase with different specificitie
Novel00853	2.1972	144.514	377.88	-1.4568	2e-113	DOWN	-7.3395	0	DOWN	-5.8791	3.41e-163	DOWN	GO:0006914//GO:0042981//GO:0016265//GO:1902600//GO:0043067//GO:0015991//GO:0044248//GO:0044237//GO:0034220//GO:0006979//GO:0051234//GO:0044699//GO:0048583//GO:1901031//GO:0042221//GO:0015672//GO:1902578//GO:0008219//GO:0051179//GO:0006811//GO:0015992//GO:0080134//GO:0050789//GO:1902882//GO:0050896//GO:0010941//GO:0012501//GO:0065007//GO:0044763//GO:0008150//GO:0006812//GO:1901700//GO:0000302//GO:…	autophagy//regulation of apoptotic process//death//hydrogen ion transmembrane transport//regulation of programmed cell death//ATP hydrolysis coupled proton transport//cellular catabolic process//cellular metabolic process//ion transmembrane transport//response to oxidative stress//establishment of localization//single-organism process//regulation of response to stimulus//regulation of response to…	GO:0043226//GO:0005623//GO:0043231//GO:0033177//GO:0005737//GO:0033179//GO:0005622//GO:0044424//GO:0032991//GO:0043227//GO:0033176//GO:0044464//GO:0043229//GO:0044425//GO:0043234//GO:0005634//GO:0016020//GO:0005575//GO:0098796//GO:0016469	organelle//cell//intracellular membrane-bounded organelle//proton-transporting two-sector ATPase complex, proton-transporting domain//cytoplasm//proton-transporting V-type ATPase, V0 domain//intracellular//intracellular part//macromolecular complex//membrane-bounded organelle//proton-transporting V-type ATPase complex//cell part//intracellular organelle//membrane part//protein complex//nucleus//m…	GO:0022891//GO:0016796//GO:0015078//GO:0022890//GO:0015077//GO:0004536//GO:0003824//GO:0003674//GO:0016787//GO:0004529//GO:0005488//GO:0005215//GO:0008324//GO:0016810//GO:0015075//GO:0005509//GO:0004527//GO:0016895//GO:0046872//GO:0022892//GO:0004668//GO:0004518//GO:0043167//GO:0043169//GO:0016813//GO:0008855//GO:0016788//GO:0022857	substrate-specific transmembrane transporter activity//exonuclease activity, active with either ribo- or deoxyribonucleic acids and producing 5'-phosphomonoesters//hydrogen ion transmembrane transporter activity//inorganic cation transmembrane transporter activity//monovalent inorganic cation transmembrane transporter activity//deoxyribonuclease activity//catalytic activity//molecular_function//h…	no KO assigned | (RefSeq) AO090012000353; hypothetical protein	hypothetical protein P034_00794513 [Aspergillus flavus AF70]
Ao3042_09604	9.48176	77.5005	29.4863	1.3241	3.43e-07	UP	-1.5502	0.00039997	DOWN	-2.8707	6.75e-17	DOWN	GO:0006869//GO:1902578//GO:0044699//GO:0043170//GO:0051234//GO:0033036//GO:0010876//GO:0051179//GO:0042157//GO:0019538//GO:0044765//GO:0071702//GO:0044238//GO:0008150//GO:0071704//GO:0008152//GO:0006810	lipid transport//single-organism localization//single-organism process//macromolecule metabolic process//establishment of localization//macromolecule localization//lipid localization//localization//lipoprotein metabolic process//protein metabolic process//single-organism transport//organic substance transport//primary metabolic process//biological_process//organic substance metabolic process//met…	GO:0005576//GO:0005575	extracellular region//cellular_component	GO:0005488//GO:0003674//GO:0008289	binding//molecular_function//lipid binding	no KO assigned | (RefSeq) AO090011000119; cell wall serine-threonine-rich galactomannoprotein Mp1	cell wall serine-threonine-rich galactomannoprotein
Ao3042_03312	2.34892	40.2167	175.017	-2.1917	2.71e-11	DOWN	-6.1328	7.95e-22	DOWN	-3.9375	1.18e-05	DOWN	GO:0008150//GO:0008152//GO:0055114//GO:0044710//GO:0044699	biological_process//metabolic process//oxidation-reduction process//single-organism metabolic process//single-organism process	--	--	GO:1901363//GO:0048037//GO:0050662//GO:0000166//GO:0097159//GO:0036094//GO:0051287//GO:0016620//GO:0003824//GO:0003674//GO:0016491//GO:0050661//GO:0016903//GO:1901265//GO:0005488	heterocyclic compound binding//cofactor binding//coenzyme binding//nucleotide binding//organic cyclic compound binding//small molecule binding//NAD binding//oxidoreductase activity, acting on the aldehyde or oxo group of donors, NAD or NADP as acceptor//catalytic activity//molecular_function//oxidoreductase activity//NADP binding//oxidoreductase activity, acting on the aldehyde or oxo group of do…	no KO assigned | (RefSeq) AO090102000163; hypothetical protein	hypothetical protein
Ao3042_09589	124.075	4.56489	26.116	-2.5864	1.34e-07	DOWN	2.3348	5.35e-27	UP	4.9248	3.02e-49	UP	GO:0044249//GO:0006725//GO:1901362//GO:0050789//GO:0090304//GO:0050896//GO:0010556//GO:0043170//GO:0046483//GO:0044699//GO:0006139//GO:0033554//GO:0044710//GO:1901360//GO:0009059//GO:0006259//GO:0006974//GO:0034654//GO:0097659//GO:0006355//GO:0060255//GO:0051716//GO:0009058//GO:0044237//GO:0009889//GO:0034645//GO:0006281//GO:0044271//GO:0006351//GO:0010468//GO:0019222//GO:0032774//GO:0044238//GO:…	cellular biosynthetic process//cellular aromatic compound metabolic process//organic cyclic compound biosynthetic process//regulation of biological process//nucleic acid metabolic process//response to stimulus//regulation of macromolecule biosynthetic process//macromolecule metabolic process//heterocycle metabolic process//single-organism process//nucleobase-containing compound metabolic process/…	GO:0005575//GO:0016020	cellular_component//membrane	GO:0016741//GO:0005488//GO:0003824//GO:0003674//GO:0008168//GO:0003677//GO:0046914//GO:0043169//GO:0097159//GO:0043167//GO:0008270//GO:1901363//GO:0003676//GO:0046872//GO:0016740	transferase activity, transferring one-carbon groups//binding//catalytic activity//molecular_function//methyltransferase activity//DNA binding//transition metal ion binding//cation binding//organic cyclic compound binding//ion binding//zinc ion binding//heterocyclic compound binding//nucleic acid binding//metal ion binding//transferase activity	no KO assigned | (RefSeq) hypothetical protein	hypothetical protein
Ao3042_02578	214.871	1.92922	36.675	-4.3188	7.04e-11	DOWN	2.6372	4.78e-37	UP	6.9596	2.5e-59	UP	GO:0008150//GO:0008152//GO:0055114//GO:0044710//GO:0044699	biological_process//metabolic process//oxidation-reduction process//single-organism metabolic process//single-organism process	--	--	GO:0003824//GO:0003674//GO:0016491	catalytic activity//molecular_function//oxidoreductase activity	no KO assigned | (RefSeq) AO090001000012; gibberellin 2-oxidase	isopenicillin N synthase
Ao3042_06468	27.6599	108.558	11.5841	3.1582	1.1e-43	UP	1.3422	0.00012795	UP	-1.8123	5.98e-26	DOWN	--	--	--	--	GO:1901363//GO:0020037//GO:0046906//GO:0097159//GO:0003674//GO:0005488	heterocyclic compound binding//heme binding//tetrapyrrole binding//organic cyclic compound binding//molecular_function//binding	K00463 indoleamine 2,3-dioxygenase [EC:1.13.11.52] | (RefSeq) AO090038000578; indoleamine 2,3-dioxygenase family protein	indoleamine 2%2C3-dioxygenase family protein
Ao3042_10962	11.9022	63.6089	124.025	-1.0334	1.36e-08	DOWN	-3.2947	2.87e-39	DOWN	-2.2577	2.05e-15	DOWN	--	--	--	--	--	--	no KO assigned | (RefSeq) AO090001000572; protein fmp52	hypothetical protein
Ao3042_01187	2.04787	17.0712	75.4065	-2.2132	7.1e-11	DOWN	-5.1159	1.24e-20	DOWN	-2.8991	0.00015694	DOWN	--	--	--	--	--	--	no KO assigned | (RefSeq) AO090009000563; reductase-like protein	aldo/keto reductase family protein
Ao3042_01883	116.162	13.4308	42.5859	-1.7349	4.46e-06	DOWN	1.5343	7.71e-12	UP	3.2728	2.66e-28	UP	--	--	--	--	--	--	no KO assigned | (RefSeq) AO090003001427; hypothetical protein	hypothetical protein
Ao3042_00995	83.0062	259.505	590.979	-1.2574	2.64e-99	DOWN	-2.7452	0	DOWN	-1.4842	5.94e-72	DOWN	--	--	--	--	--	--	no KO assigned | (RefSeq) AO090009000334; hypothetical protein	hypothetical protein
Ao3042_00230	550.793	18.3492	92.1214	-2.3979	7.75e-54	DOWN	2.6665	0	UP	5.068	0	UP	GO:0006139//GO:0016109//GO:0051171//GO:0031326//GO:0016117//GO:0055114//GO:0034641//GO:0006721//GO:0008299//GO:0009987//GO:0043170//GO:0044711//GO:0044699//GO:2001141//GO:0046483//GO:0006399//GO:0044260//GO:0010556//GO:0008033//GO:0090304//GO:1903506//GO:0050789//GO:0050794//GO:0006720//GO:0080090//GO:0016070//GO:0006725//GO:0019222//GO:0044249//GO:0006807//GO:1901362//GO:0044255//GO:0016108//GO:…	nucleobase-containing compound metabolic process//tetraterpenoid biosynthetic process//regulation of nitrogen compound metabolic process//regulation of cellular biosynthetic process//carotenoid biosynthetic process//oxidation-reduction process//cellular nitrogen compound metabolic process//terpenoid metabolic process//isoprenoid biosynthetic process//cellular process//macromolecule metabolic proc…	GO:0043227//GO:0044424//GO:0005575//GO:0044464//GO:0005623//GO:0043231//GO:0043226//GO:0005622//GO:0043229//GO:0005634	membrane-bounded organelle//intracellular part//cellular_component//cell part//cell//intracellular membrane-bounded organelle//organelle//intracellular//intracellular organelle//nucleus	GO:0016491//GO:0000166//GO:0008270//GO:0050662//GO:0043169//GO:1901265//GO:0050660//GO:0043167//GO:0097159//GO:0005488//GO:0043168//GO:0036094//GO:0003700//GO:0003677//GO:0046914//GO:0016705//GO:0046872//GO:0003676//GO:1901363//GO:0001071//GO:0071949//GO:0003824//GO:0000981//GO:0048037//GO:0003674	oxidoreductase activity//nucleotide binding//zinc ion binding//coenzyme binding//cation binding//nucleoside phosphate binding//flavin adenine dinucleotide binding//ion binding//organic cyclic compound binding//binding//anion binding//small molecule binding//transcription factor activity, sequence-specific DNA binding//DNA binding//transition metal ion binding//oxidoreductase activity, acting on p…	no KO assigned | (RefSeq) AO090113000137; protein RDR1	hypothetical protein
Ao3042_00432	0.21259	10.0303	25.7091	-1.428	5.63e-10	DOWN	-6.8315	1.85e-33	DOWN	-5.3999	1.85e-14	DOWN	GO:0009987//GO:0050794//GO:0009966//GO:0008150//GO:0065007//GO:0044700//GO:0044763//GO:0023052//GO:0007165//GO:0044699//GO:0048583//GO:0050896//GO:0050789//GO:0023051//GO:0007154//GO:0051716//GO:0010646	cellular process//regulation of cellular process//regulation of signal transduction//biological_process//biological regulation//single organism signaling//single-organism cellular process//signaling//signal transduction//single-organism process//regulation of response to stimulus//response to stimulus//regulation of biological process//regulation of signaling//cell communication//cellular respons…	GO:0005575//GO:0016020//GO:0044424//GO:0044464//GO:0005623//GO:0005622//GO:0005737	cellular_component//membrane//intracellular part//cell part//cell//intracellular//cytoplasm	--	--	no KO assigned | (RefSeq) AO090010000045; NACHT domain protein	hypothetical protein
Ao3042_11868	3.04646	35.8064	99.7956	-1.5489	4.8e-11	DOWN	-4.9472	1.16e-33	DOWN	-3.3947	3.77e-11	DOWN	GO:0009058//GO:0008152//GO:0008150	biosynthetic process//metabolic process//biological_process	--	--	GO:0043168//GO:0005488//GO:0003674//GO:0003824//GO:0016769//GO:0097159//GO:0043167//GO:0030170//GO:1901363//GO:0048037//GO:0016740//GO:0008483	anion binding//binding//molecular_function//catalytic activity//transferase activity, transferring nitrogenous groups//organic cyclic compound binding//ion binding//pyridoxal phosphate binding//heterocyclic compound binding//cofactor binding//transferase activity//transaminase activity	no KO assigned | (RefSeq) AO090308000018; hypothetical protein	alanine-glyoxylate aminotransferase AGT2
Ao3042_04124	16.513	257.606	559.368	-1.1887	7.19e-22	DOWN	-4.9955	5.61e-107	DOWN	-3.8032	2.77e-45	DOWN	--	--	--	--	--	--	no KO assigned | (RefSeq) AO090120000435; hypothetical protein	hypothetical protein
Ao3042_00436	6.2604	32.2399	101.111	-1.7191	3.34e-07	DOWN	-3.927	1.64e-16	DOWN	-2.2042	0.00025989	DOWN	GO:0051704//GO:0008150//GO:0009405	multi-organism process//biological_process//pathogenesis	--	--	--	--	no KO assigned | (RefSeq) AO090010000039; hypothetical protein	hypothetical protein
Ao3042_10535	15.2307	35.1353	2.29597	3.8657	2.19e-10	UP	2.8164	0.00035376	UP	-1.0457	0.0017896	DOWN	--	--	--	--	GO:0016787//GO:0003674//GO:0003824	hydrolase activity//molecular_function//catalytic activity	no KO assigned | (RefSeq) AO090103000091; hypothetical protein	hypothetical protein
Ao3042_01612	2.84928	51.0398	17.1115	1.5066	4.36e-07	UP	-2.4997	5.61e-05	DOWN	-4.0027	1.5e-17	DOWN	--	--	--	--	--	--	no KO assigned | (RefSeq) AO090005000971; glycosyl transferase	glycosyltransferase
Ao3042_03740	14.4776	34.1584	76.2448	-1.2285	7.65e-25	DOWN	-2.3102	3.58e-66	DOWN	-1.0781	3.67e-13	DOWN	GO:0009058//GO:0008150//GO:0008152	biosynthetic process//biological_process//metabolic process	--	--	GO:0003674//GO:0016787//GO:0003824//GO:0016747//GO:0016740//GO:0016788//GO:0016746	molecular_function//hydrolase activity//catalytic activity//transferase activity, transferring acyl groups other than amino-acyl groups//transferase activity//hydrolase activity, acting on ester bonds//transferase activity, transferring acyl groups	K15321 naphtho-gamma-pyrone polyketide synthase | (RefSeq) AO090102000545; conidial yellow pigment biosynthesis polyketide synthase	polyketide synthase module
Ao3042_02559	29.5298	0.0814326	5.38219	-6.1165	0.00017841	DOWN	2.5425	3.07e-11	UP	8.6626	6.99e-16	UP	GO:0051234//GO:0043170//GO:0044699//GO:0046483//GO:0006139//GO:1902578//GO:0051179//GO:0006725//GO:0090304//GO:1901360//GO:0044237//GO:0009987//GO:0034641//GO:0044260//GO:0044765//GO:0044238//GO:0006807//GO:0016070//GO:0071704//GO:0044763//GO:0008150//GO:0055085//GO:0006810//GO:0008152	establishment of localization//macromolecule metabolic process//single-organism process//heterocycle metabolic process//nucleobase-containing compound metabolic process//single-organism localization//localization//cellular aromatic compound metabolic process//nucleic acid metabolic process//organic cyclic compound metabolic process//cellular metabolic process//cellular process//cellular nitrogen …	GO:0016021//GO:0005575//GO:0044425//GO:0016020//GO:0031224	integral component of membrane//cellular_component//membrane part//membrane//intrinsic component of membrane	GO:0003924//GO:0042626//GO:1901265//GO:0043168//GO:0016887//GO:0005215//GO:0005488//GO:0030554//GO:0019001//GO:0097367//GO:0001883//GO:0043492//GO:0035639//GO:0003824//GO:0032549//GO:0016787//GO:0003674//GO:0016820//GO:0015405//GO:0043167//GO:0097159//GO:0036094//GO:0016818//GO:0016462//GO:0032555//GO:0022857//GO:0005525//GO:0000166//GO:0005524//GO:0017111//GO:0051540//GO:0051536//GO:0032561//GO:…	GTPase activity//ATPase activity, coupled to transmembrane movement of substances//nucleoside phosphate binding//anion binding//ATPase activity//transporter activity//binding//adenyl nucleotide binding//guanyl nucleotide binding//carbohydrate derivative binding//purine nucleoside binding//ATPase activity, coupled to movement of substances//purine ribonucleoside triphosphate binding//catalytic act…	no KO assigned | (RefSeq) AO090001000032; heavy metal tolerance protein	heavy metal exporter HMT1%2C ABC superfamily
Ao3042_08897	0.580699	112.564	322.078	-1.5868	1.85e-22	DOWN	-9.0288	1.42e-55	DOWN	-7.4385	7.43e-24	DOWN	GO:0006259//GO:0019439//GO:1901360//GO:0044237//GO:0009057//GO:0044248//GO:1901575//GO:0006308//GO:0034655//GO:0090304//GO:0006725//GO:0006139//GO:0046483//GO:0043170//GO:1901361//GO:0008152//GO:0071704//GO:0008150//GO:0044265//GO:0044270//GO:0046700//GO:0044238//GO:0006807//GO:0009056//GO:0009987//GO:0034641//GO:0044260	DNA metabolic process//aromatic compound catabolic process//organic cyclic compound metabolic process//cellular metabolic process//macromolecule catabolic process//cellular catabolic process//organic substance catabolic process//DNA catabolic process//nucleobase-containing compound catabolic process//nucleic acid metabolic process//cellular aromatic compound metabolic process//nucleobase-containi…	--	--	GO:0003824//GO:0003674//GO:0016787//GO:0004519//GO:0005488//GO:1901363//GO:0004518//GO:0003676//GO:0097159//GO:0016788	catalytic activity//molecular_function//hydrolase activity//endonuclease activity//binding//heterocyclic compound binding//nuclease activity//nucleic acid binding//organic cyclic compound binding//hydrolase activity, acting on ester bonds	no KO assigned | (RefSeq) AO090023000324; hypothetical protein	hypothetical protein
Ao3042_10795	857.107	185.481	70.9293	1.3167	9.06e-14	UP	3.6816	1.31e-176	UP	2.3685	1.15e-108	UP	--	--	--	--	--	--	no KO assigned | (RefSeq) AO090003000150; hypothetical protein	conserved threonine rich protein
Ao3042_09582	62.5186	0.223387	5.26158	-4.628	0.00066989	DOWN	3.6573	1.14e-27	UP	8.2889	1.84e-29	UP	GO:0046605//GO:0032502//GO:0010639//GO:0048856//GO:0050789//GO:0007098//GO:0007010//GO:0010824//GO:0048519//GO:0033043//GO:0006811//GO:0044782//GO:0051179//GO:0070507//GO:0010927//GO:1902578//GO:0044699//GO:0048646//GO:0051493//GO:1902589//GO:0051494//GO:0022402//GO:0030030//GO:0051234//GO:0051128//GO:0000226//GO:0044767//GO:0022607//GO:0010564//GO:0032990//GO:0044085//GO:0048858//GO:0050794//GO:…	regulation of centrosome cycle//developmental process//negative regulation of organelle organization//anatomical structure development//regulation of biological process//centrosome cycle//cytoskeleton organization//regulation of centrosome duplication//negative regulation of biological process//regulation of organelle organization//ion transport//cilium organization//localization//regulation of m…	GO:0035869//GO:0044464//GO:0031513//GO:0032991//GO:0044441//GO:0036038//GO:0016021//GO:0005623//GO:0042995//GO:0043226//GO:0044422//GO:0005929//GO:0044463//GO:0005575//GO:0031224//GO:0016020//GO:0044425//GO:0043234//GO:0072372	ciliary transition zone//cell part//nonmotile primary cilium//macromolecular complex//ciliary part//TCTN-B9D complex//integral component of membrane//cell//cell projection//organelle//organelle part//cilium//cell projection part//cellular_component//intrinsic component of membrane//membrane//membrane part//protein complex//primary cilium	--	--	no KO assigned | (RefSeq) AO090011000097; efflux pump antibiotic resistance protein	putative transporter
Ao3042_07492	144.013	3.1851	64.8337	-4.4174	2.07e-11	DOWN	1.238	4.18e-06	UP	5.659	4.04e-25	UP	GO:0044710//GO:0065008//GO:0044699//GO:0042592//GO:0050789//GO:0019725//GO:0044763//GO:0065007//GO:0008150//GO:0008152//GO:0045454//GO:0009987//GO:0055114//GO:0050794	single-organism metabolic process//regulation of biological quality//single-organism process//homeostatic process//regulation of biological process//cellular homeostasis//single-organism cellular process//biological regulation//biological_process//metabolic process//cell redox homeostasis//cellular process//oxidation-reduction process//regulation of cellular process	--	--	GO:0016209//GO:0003824//GO:0003674//GO:0016491//GO:0009055//GO:0015036//GO:0016667//GO:0015035	antioxidant activity//catalytic activity//molecular_function//oxidoreductase activity//electron carrier activity//disulfide oxidoreductase activity//oxidoreductase activity, acting on a sulfur group of donors//protein disulfide oxidoreductase activity	K03671 thioredoxin 1 | (RefSeq) AO090020000504; thioredoxin	thioredoxin
Novel00891	1575.17	25.2039	86.142	-1.8432	4.07e-07	DOWN	4.2792	9.16e-249	UP	6.126	1.71e-272	UP	--	--	--	--	--	--	no KO assigned | (RefSeq) AO090012000164; hypothetical protein	hypothetical protein AOR_1_284194 [Aspergillus oryzae RIB40]>gi|83770251|dbj|BAE60384.1| unnamed protein product [Aspergillus oryzae RIB40]
Ao3042_02546	100.609	0.502627	11.2561	-4.5552	0.00047523	DOWN	3.2466	2.02e-20	UP	7.8053	6.67e-25	UP	GO:0044699//GO:0044710//GO:0055114//GO:0008150//GO:0008152	single-organism process//single-organism metabolic process//oxidation-reduction process//biological_process//metabolic process	--	--	GO:0050661//GO:0016491//GO:0005488//GO:1901265//GO:0003674//GO:0003824//GO:0050662//GO:0000166//GO:0036094//GO:0097159//GO:1901363//GO:0048037	NADP binding//oxidoreductase activity//binding//nucleoside phosphate binding//molecular_function//catalytic activity//coenzyme binding//nucleotide binding//small molecule binding//organic cyclic compound binding//heterocyclic compound binding//cofactor binding	no KO assigned | (RefSeq) AO090001000045; oxidoreductase	oxidoreductase
Novel00240	0.10671	152.627	654.796	-2.1711	2.98e-70	DOWN	-12.497	1.03e-66	DOWN	-10.322	1.64e-23	DOWN	--	--	--	--	--	--	--	hypothetical protein M419DRAFT_38885 [Trichoderma reesei RUT C-30]
Ao3042_09712	4122.46	1.34239	362.599	-8.1475	2.88e-134	DOWN	3.5936	0	UP	11.745	0	UP	GO:0008150//GO:0008610//GO:0071704//GO:0044763//GO:0016114//GO:1901576//GO:0008152//GO:0016106//GO:0044711//GO:0009987//GO:0006721//GO:0044238//GO:0009058//GO:0044237//GO:0044710//GO:0006629//GO:0006714//GO:0044699//GO:0008299//GO:0006720//GO:0044255//GO:0044249	biological_process//lipid biosynthetic process//organic substance metabolic process//single-organism cellular process//terpenoid biosynthetic process//organic substance biosynthetic process//metabolic process//sesquiterpenoid biosynthetic process//single-organism biosynthetic process//cellular process//terpenoid metabolic process//primary metabolic process//biosynthetic process//cellular metaboli…	--	--	GO:0016740//GO:0016779//GO:0046872//GO:0000287//GO:0045482//GO:0016772//GO:0008270//GO:0010334//GO:0003899//GO:0016818//GO:0016462//GO:0043167//GO:0043169//GO:0010333//GO:0016817//GO:0046914//GO:0017111//GO:0034062//GO:0016829//GO:0003896//GO:0016838//GO:0003674//GO:0016835//GO:0016787//GO:0003824//GO:0004386//GO:0005488	transferase activity//nucleotidyltransferase activity//metal ion binding//magnesium ion binding//trichodiene synthase activity//transferase activity, transferring phosphorus-containing groups//zinc ion binding//sesquiterpene synthase activity//DNA-directed RNA polymerase activity//hydrolase activity, acting on acid anhydrides, in phosphorus-containing anhydrides//pyrophosphatase activity//ion bin…	no KO assigned | (RefSeq) AO090011000408; cyclase	hypothetical protein
Ao3042_01245	2088.85	289.611	837.543	-1.6021	2.26e-131	DOWN	1.4051	9.19e-260	UP	3.0108	0	UP	GO:0032787//GO:0006139//GO:0046034//GO:0009144//GO:0019637//GO:0055086//GO:0009141//GO:0006757//GO:0051186//GO:0044699//GO:0046483//GO:0006090//GO:0050896//GO:0006082//GO:0006725//GO:0009117//GO:1901575//GO:0044710//GO:1901360//GO:0043436//GO:0044712//GO:0009161//GO:0044237//GO:0072524//GO:0046128//GO:0006733//GO:1901564//GO:0006091//GO:0042278//GO:0009205//GO:0055114//GO:0009185//GO:0046939//GO:…	monocarboxylic acid metabolic process//nucleobase-containing compound metabolic process//ATP metabolic process//purine nucleoside triphosphate metabolic process//organophosphate metabolic process//nucleobase-containing small molecule metabolic process//nucleoside triphosphate metabolic process//ATP generation from ADP//cofactor metabolic process//single-organism process//heterocycle metabolic pro…	GO:0005576//GO:0005575	extracellular region//cellular_component	GO:0016491//GO:0030554//GO:0016301//GO:1901265//GO:0043168//GO:0005488//GO:0001883//GO:0019200//GO:0042379//GO:0097367//GO:0035639//GO:0004396//GO:0005126//GO:0003824//GO:0032549//GO:0001664//GO:0003674//GO:0032555//GO:0005125//GO:0050662//GO:0000166//GO:0005524//GO:0008009//GO:0043167//GO:0097159//GO:0036094//GO:0016773//GO:0032553//GO:0001882//GO:0051287//GO:0005515//GO:0016740//GO:0017076//GO:…	oxidoreductase activity//adenyl nucleotide binding//kinase activity//nucleoside phosphate binding//anion binding//binding//purine nucleoside binding//carbohydrate kinase activity//chemokine receptor binding//carbohydrate derivative binding//purine ribonucleoside triphosphate binding//hexokinase activity//cytokine receptor binding//catalytic activity//ribonucleoside binding//G-protein coupled rece…	K13953 alcohol dehydrogenase, propanol-preferring [EC:1.1.1.1] | (RefSeq) AO090009000634; alcohol dehydrogenase 2	alcohol dehydrogenase%2C class V
